# Supplementary material for: Greater number of weekly stairs climbed is associated with lower low back pain prevalence among female but not male physical therapists
Source: PLoS One. 2023 Oct 5;18(10):e0292489. doi: 10.1371/journal.pone.0292489 (PMC10553291; doi:10.1371/journal.pone.0292489)
Supplement: S1 File — (XLSX) [file pone.0292489.s003.xlsx]

## Sheet: anonymized data set for plos on
PartcipantNo	StartDate	EndDate	Progress	Durationinseconds	Finished	RecordedDate	DistributionChannel	IAMAPTANDCONSENT	YEAROFBIRTH	GENDER	RECODE1ISMALE2ISFEMALE3ISOTHER4ISNOTSTATED	HEIGHTINCHES	WEIGHTPOUNDS	BMI	MYHEALTHIS	PAININLAST12MOS	anypainlast12mosNONBACKPAIN	PleaseprovideGeneralLocationofPainthatlastedgt2Weeks	F2FMDVISITSINPAST12MOS	TELEPHEALTHMDINPAST12MOS	ANYSURGINPAST12MOS	RECODEANYSURGINPASTYR1ISNO2ISYES	PASTCONDITIONS	ANYLBPINPAST12MOS	RECODE1ISNOLBP2ISYESLBP	DURATIONOFLBPINWEEKS	RECODECATEGORIESNOTOCHRONIC	RECODE1TO4QUARTILESLBP	PAINONWORSTDAYOFLBPNUMERICSCALE	DIDLBPLIMITYOURACTIVITIES	LIFETIMEPRIORLBPEPISODES	DidyoureceiveorselfadministerAnyTreatmentforyourLBPinthePast12Mo	NONPTTX	NONPTTXOTCMEDS	NONPTTXPRESCRIPTMEDS	NONPTTXHERBAL	NONPTTXSURG	NONPTTXOTHER	PTTXBYSELFOROTHERPT	PTTXOTHEREXERCISE	PTTXOTHERMANTHER	PTTXOTHERTX	InwhatTypeofHomedoyoulive	RECODEDOMICILE1ISGROUNDORELEVATOR2IS2NDFLRETC	OnWhatfloordoyouliveSpecifynumberofFloors	Doyouhaveaworkingelevatorinyourapartmentbuilding	AEROBICEXPASTYEAR	AEROBIC1TO5	STRENGTHEXPASTYEAR
1	2022-09-08 18:04:27	2022-09-08 18:13:29	100	541	True	2022-09-08 18:13:29	anonymous	Yes	1979	Female	2	65	133	22.13	Very Good	No	No		3	1	No	1	NONE	Yes	2	1	ACUTE	2	2	Yes, it led to a MINIMAL	1	Yes	Other Non-Physical Therapy Treatment: Provide details					dry needling	Spinal Stabilization or Motor Control Exercises,MDT/McKenzie Exercises,Dry Needling				Two story home	2	#NULL!		HIGH 3 OR MORE	5	HIGH 3 OR MORE
2	2022-09-08 10:24:41	2022-09-08 10:30:25	100	344	True	2022-09-08 10:30:26	anonymous	Yes	1956	Female	2	71	290	40.44	Good	No	No		5	0	No	1	CARD	No	1		NO	1	#NULL!		#NULL!												Two story home	2	#NULL!		LESS THAN ONCE PER WEEK	1	MOD 1 TO 2
3	2022-09-08 16:04:31	2022-09-08 16:14:32	100	600	True	2022-09-08 16:14:33	anonymous	Yes	1946	Female	2	62	115	21.03	Excellent	No	No		0	0	No	1	OSTEOPEN	Yes	2	<1	ACUTE	2	3	No, not at all	1	Yes	Rest,Over the counter medications; if yes, provide details:						Spinal Stabilization or Motor Control Exercises,MDT/McKenzie Exercises,Aerobic Exercise,Postural, Ergonomic or Behavioral Changes				Three Story Home	3	#NULL!		MOD 3 OR MORE	3	MOD 1 TO 2
4	2022-09-15 19:22:57	2022-09-15 19:35:20	100	743	True	2022-09-15 19:35:20	anonymous	Yes	1982	Female	2	65	118	19.63	Very Good	No	No		3	0	No	1	NONE	Yes	2	<1	ACUTE	2	3	Yes, it led to a MINIMAL	0	No											Two story home	2	#NULL!		MOD 1 TO 2	2	LESS THAN ONCE PER WEEK
5	2022-09-14 10:11:17	2022-09-14 10:21:26	100	608	True	2022-09-14 10:21:26	anonymous	Yes	1984	Male	1	68	152	23.11	Very Good	No	No		0	0	No	1	NONE	Yes	2	<1	ACUTE	2	1	No, not at all	0	Yes							Spinal Stabilization or Motor Control Exercises,Postural, Ergonomic or Behavioral Changes				Apartment - Ground floor	1	#NULL!		LESS THAN ONCE PER WEEK	1	LESS THAN ONCE PER WEEK
6	2022-09-07 17:04:21	2022-09-07 17:09:35	100	314	True	2022-09-07 17:09:36	anonymous	Yes	1991	Male	1	69	155	22.89	Very Good	No	No		2	0	No	1	NONE	Yes	2	<1	ACUTE	2	2	No, not at all	0	No											Apartment - Ground floor	1	#NULL!		HIGH 3 OR MORE	5	MOD 1 TO 2
7	2022-09-08 17:18:12	2022-09-08 17:32:09	100	836	True	2022-09-08 17:32:10	anonymous	Yes	1962	Female	2	67	137	21.45	Very Good	No	No		2	0	No	1	OSTEOPEN;GI	Yes	2	<1	ACUTE	2	7	Yes, it led to a MINIMAL	5	Yes	Rest,Over the counter medications; if yes, provide details:,Herbal, Traditional or Cannabis Based Remedies; if yes, provide details:	Ibuprofen Tylenol		CBD ointment			Spinal Stabilization or Motor Control Exercises,Muscle Energy Exercises,Aerobic Exercise,Other Exercises. Please Provide details:,Electrotherapeutic or Thermal Agents,Postural, Ergonomic or Behavioral	Stretching, yoga			Two story home	2	#NULL!		MOD 1 TO 2	2	NO RESPONSE
8	2022-09-08 08:43:05	2022-09-08 09:16:01	100	1976	True	2022-09-08 09:16:02	anonymous	Yes	1973	Male	1	72	220	29.83	Very Good	No	No		1	0	No	1	CARD	Yes	2	<1	ACUTE	2	6	Yes, it led to a MINIMAL	1	Yes	Rest,Massage therapy - by Massage Therapist						Spinal Stabilization or Motor Control Exercises,Aerobic Exercise,Electrotherapeutic or Thermal Agents,Postural, Ergonomic or Behavioral Changes				Single story home	1	#NULL!		MOD 1 TO 2	2	LESS THAN ONCE PER WEEK
9	2022-09-11 12:56:11	2022-09-11 13:02:45	100	393	True	2022-09-11 13:02:45	anonymous	Yes	1995	Male	1	62	185	33.83	Very Good	No	No		1	0	No	1	NONE	Yes	2	1	ACUTE	2	3	Yes, it led to a MINIMAL	2	Yes							Spinal Stabilization or Motor Control Exercises,MDT/McKenzie Exercises,Aerobic Exercise,Postural, Ergonomic or Behavioral Changes				Apartment - 2nd floor or higher.	2	2	No	MOD 3 OR MORE	3	MOD 3 OR MORE
10	2022-09-09 11:05:41	2022-09-09 11:14:25	100	524	True	2022-09-09 11:14:26	anonymous	Yes	1992	Female	2	67	175	27.41	Good	No	No		1	0	No	1	NONE	Yes	2	<1	ACUTE	2	4	Yes, it led to a MINIMAL	0	Yes	Rest,Over the counter medications; if yes, provide details:,Massage therapy - by Massage Therapist	Ibuprofen					Spinal Stabilization or Motor Control Exercises				Two story home	2	#NULL!		MOD 1 TO 2	2	MOD 1 TO 2
11	2022-09-07 19:49:40	2022-09-07 20:01:40	100	719	True	2022-09-07 20:01:40	anonymous	Yes	1965	Male	1	68	147	22.35	Excellent	No	No		1	0	No	1	NONE	No	1		NO	1	#NULL!		#NULL!												Two story home	2	#NULL!		HIGH 3 OR MORE	5	MOD 3 OR MORE
12	2022-09-07 19:30:33	2022-09-07 19:50:15	100	1181	True	2022-09-07 19:50:15	anonymous	Yes	1990	Male	1	77	255	30.24	Good	No	No		2	0	No	1	NONE	Yes	2	2	ACUTE	2	7	Yes, it led to a MODERATE	3	Yes	Rest,Over the counter medications; if yes, provide details:,Herbal, Traditional or Cannabis Based Remedies; if yes, provide details:	Advil		Tumeric			Spinal Stabilization or Motor Control Exercises,Manual Therapy: Massage - by a PT,Dry Needling				Two story home	2	#NULL!		HIGH 1 TO 2	4	MOD 1 TO 2
13	2022-09-08 05:11:11	2022-09-08 05:22:03	100	651	True	2022-09-08 05:22:03	anonymous	Yes	1957	Male	1	64	205	35.18	Very Good	No	No		3	0	No	1	CARD	No	1		NO	1	#NULL!		#NULL!												Three Story Home	3	#NULL!		MOD 3 OR MORE	3	MOD 3 OR MORE
14	2022-09-08 02:48:28	2022-09-08 02:55:52	100	443	True	2022-09-08 02:55:52	anonymous	Yes	1987	Female	2	65	150	24.96	Good	No	No		0	0	No	1	NONE	No	1		NO	1	#NULL!		#NULL!												Two story home	2	#NULL!		LESS THAN ONCE PER WEEK	1	LESS THAN ONCE PER WEEK
15	2022-09-09 23:09:04	2022-09-09 23:20:38	100	694	True	2022-09-09 23:20:39	anonymous	Yes	1961	Female	2	66	142	22.92	Very Good	No	No		0	2	No	1	MAJORTHOP	No	1		NO	1	#NULL!		#NULL!												Single story home	1	#NULL!		MOD 3 OR MORE	3	MOD 3 OR MORE
16	2022-09-07 17:33:49	2022-09-07 17:42:47	100	537	True	2022-09-07 17:42:47	anonymous	Yes	1983	Female	2	66	170	27.44	Very Good	Yes	Yes	Right lateral/posterior ribcage	1	0	No	1	NONE	Yes	2	<1	ACUTE	2	2	No, not at all	3	Yes	Rest						Spinal Stabilization or Motor Control Exercises,Postural, Ergonomic or Behavioral Changes				Two story home	2	#NULL!		MOD 3 OR MORE	3	HIGH 1 TO 2
17	2022-09-08 05:37:30	2022-09-08 05:44:25	100	415	True	2022-09-08 05:44:25	anonymous	Yes	1959	Female	2	55	130	30.21	Very Good	No	No		1	0	No	1	NONE	No	1		NO	1	#NULL!		#NULL!												Two story home	2	#NULL!		HIGH 1 TO 2	4	HIGH 1 TO 2
18	2022-09-07 17:18:59	2022-09-07 17:27:34	100	515	True	2022-09-07 17:27:35	anonymous	Yes	1969	Male	1	76	207	25.19	Good	No	No		2	0	No	1	NONE	Yes	2	>12	CHRONIC	4	8	Yes, it led to a MINIMAL	13.1	Yes	Rest,Over the counter medications; if yes, provide details:						MDT/McKenzie Exercises,Aerobic Exercise				Two story home	2	#NULL!		MOD 1 TO 2	2	MOD 1 TO 2
19	2022-09-08 12:10:38	2022-09-08 12:16:21	100	343	True	2022-09-08 12:16:22	anonymous	Yes	1963	Female	2	63	170	30.11	Excellent	No	No		2	0	No	1	NONE	Yes	2	1	ACUTE	2	5	Yes, it led to a MINIMAL	0	Yes							MDT/McKenzie Exercises,Aerobic Exercise,Other Exercises. Please Provide details:	Walking program			Single story home	1	#NULL!		MOD 3 OR MORE	3	MOD 1 TO 2
20	2022-09-07 22:50:15	2022-09-07 23:04:48	100	872	True	2022-09-07 23:04:48	anonymous	Yes	1964	Female	2	64	152	26.09	Good	No	No		5	0	No	1	OSTEOPEN,CARD	Yes	2	<1	ACUTE	2	2	No, not at all	0	No											Two story home	2	#NULL!		LESS THAN ONCE PER WEEK	1	LESS THAN ONCE PER WEEK
21	2022-09-07 19:18:04	2022-09-07 19:27:08	100	543	True	2022-09-07 19:27:08	anonymous	Yes	1945	Male	1	73	218	28.76	Excellent	No	No		2	0	No	1	NONE	Yes	2	>12	ACUTE	2	5	Yes, it led to a MODERATE	13.1	Yes	Over the counter medications; if yes, provide details:,Chiropractic or Osteopathic Manipulation						Spinal Stabilization or Motor Control Exercises,Manual Therapy: Spinal Mobilization or Manipulation - by a PT,Dry Needling				Two story home	2	#NULL!		HIGH 3 OR MORE	5	HIGH 3 OR MORE
22	2022-09-08 05:46:07	2022-09-08 06:07:15	100	1268	True	2022-09-08 06:07:16	anonymous	Yes	1987	Female	2	64	190	32.61	Good	Yes	Yes	Knee, back, headache, abdomen	8	0	No	1	MAJORTHOP	Yes	2	6	SUBACUTE	3	8	Yes, it led to a MODERATE	3	Yes	Rest,Over the counter medications; if yes, provide details:	Ibuprofen					Muscle Energy Exercises,Manual Therapy: Spinal Mobilization or Manipulation - by a PT,Manual Therapy: Massage - by a PT,Dry Needling				Single story home	1	#NULL!		MOD 1 TO 2	2	MOD 1 TO 2
23	2022-09-08 08:54:13	2022-09-08 09:01:34	100	440	True	2022-09-08 09:01:34	anonymous	Yes	1994	Female	2	63	155	27.45	Very Good	No	No		1	2	No	1	NONE	Yes	2	<1	ACUTE	2	3	No, not at all	0	Yes	Other Non-Physical Therapy Treatment: Provide details					none of the above	Other Exercises. Please Provide details:,Postural, Ergonomic or Behavioral Changes	Muscle flexibility			Three Story Home	3	#NULL!		HIGH 3 OR MORE	5	HIGH 1 TO 2
24	2022-09-09 11:23:37	2022-09-09 11:34:25	100	648	True	2022-09-09 11:34:25	anonymous	Yes	1959	Female	2	64	140	24.03	Excellent	No	No		4	2	No	1	CANC	Yes	2	<1	ACUTE	2	5	Yes, it led to a MINIMAL	0	Yes	Rest,Massage therapy - by Massage Therapist						Spinal Stabilization or Motor Control Exercises,MDT/McKenzie Exercises,Muscle Energy Exercises,Aerobic Exercise,Other Exercises. Please Provide details:,Manual Therapy: Spinal Mobilization or Manipula	Yoga			Two story home	2	#NULL!		MOD 3 OR MORE	3	MOD 3 OR MORE
25	2022-09-10 22:02:21	2022-09-10 22:08:54	100	393	True	2022-09-10 22:08:55	anonymous	Yes	1987	Male	1	67	205	32.1	Very Good	No	No		1	0	No	1	NONE	No	1		NO	1	#NULL!		#NULL!												Two story home	2	#NULL!		HIGH 1 TO 2	4	HIGH 1 TO 2
26	2022-09-08 04:21:19	2022-09-08 04:32:25	100	665	True	2022-09-08 04:32:25	anonymous	Yes	1968	Male	1	69	145	21.41	Very Good	No	No		1	0	No	1	NONE	Yes	2	<1	ACUTE	2	2	No, not at all	4	Yes	Prescription medications; if yes, provide details:		Motrin 800mg				Spinal Stabilization or Motor Control Exercises,MDT/McKenzie Exercises,Aerobic Exercise,Other Manual Therapy - Provide Details,Postural, Ergonomic or Behavioral Changes		foam roller and stretching		Two story home	2	#NULL!		MOD 1 TO 2	2	MOD 1 TO 2
27	2022-09-07 20:03:06	2022-09-07 20:12:11	100	545	True	2022-09-07 20:12:11	anonymous	Yes	1984	Male	1	68	185	28.13	Excellent	No	No		0	0	No	1	NONE	Yes	2	<1	ACUTE	2	2	No, not at all	0	No											Two story home	2	#NULL!		LESS THAN ONCE PER WEEK	1	LESS THAN ONCE PER WEEK
28	2022-09-11 15:42:06	2022-09-11 15:51:35	100	569	True	2022-09-11 15:51:36	anonymous	Yes	1996	Female	2	64	128	21.97	Very Good	No	No		1	0	No	1	NONE	Yes	2	<1	ACUTE	2	4	No, not at all	0	Yes	Rest						Spinal Stabilization or Motor Control Exercises,Postural, Ergonomic or Behavioral Changes				Single story home	1	#NULL!		MOD 1 TO 2	2	LESS THAN ONCE PER WEEK
29	2022-09-08 18:56:49	2022-09-08 19:04:30	100	460	True	2022-09-08 19:04:30	anonymous	Yes	1965	Female	2	56	114	25.56	Excellent	No	No		1	0	No	1	OSTEOPEN	No	1		NO	1	#NULL!		#NULL!												Single story home	1	#NULL!		HIGH 3 OR MORE	5	MOD 3 OR MORE
30	2022-09-08 07:34:21	2022-09-08 07:51:28	100	1026	True	2022-09-08 07:51:28	anonymous	Yes	1982	Female	2	64	135	23.17	Excellent	No	No		1	0	No	1	NONE	Yes	2	>12	CHRONIC	4	5	No, not at all	4	Yes	Massage therapy - by Massage Therapist,Other Non-Physical Therapy Treatment: Provide details					General strengthening exercise	Spinal Stabilization or Motor Control Exercises,MDT/McKenzie Exercises,Aerobic Exercise,Other Exercises. Please Provide details:	general strengthening exercises with weights, ballet			Apartment - 2nd floor or higher.	2	2	No	MOD 3 OR MORE	3	MOD 1 TO 2
31	2022-09-13 11:39:34	2022-09-13 11:43:52	100	257	True	2022-09-13 11:43:52	anonymous	Yes	1972	Male	1	74	182	23.36	Very Good	No	No		0	0	No	1	NONE	No	1		NO	1	#NULL!		#NULL!												Single story home	1	#NULL!		HIGH 3 OR MORE	5	MOD 3 OR MORE
32	2022-09-07 17:50:45	2022-09-07 17:57:17	100	391	True	2022-09-07 17:57:17	anonymous	Yes	1982	Female	2	67	175	27.41	Very Good	No	No		0	0	No	1	NONE	No	1		NO	1	#NULL!		#NULL!												Apartment - 2nd floor or higher.	2	2	No	LESS THAN ONCE PER WEEK	1	MOD 1 TO 2
33	2022-09-07 17:06:23	2022-09-07 17:15:35	100	552	True	2022-09-07 17:15:35	anonymous	Yes	1966	Female	2	64	170	29.18	Excellent	No	No		1	0	No	1	CARD	No	1		NO	1	#NULL!		#NULL!												Two story home	2	#NULL!		HIGH 3 OR MORE	5	HIGH 1 TO 2
34	2022-09-12 20:22:39	2022-09-12 20:29:46	100	427	True	2022-09-12 20:29:47	anonymous	Yes	1978	Male	1	60	225	43.94	Very Good	No	No		1	0	No	1	NONE	Yes	2	<1	ACUTE	2	3	No, not at all	6	Yes	Over the counter medications; if yes, provide details:,Other Non-Physical Therapy Treatment: Provide details	ibuprofen				self physical therapy	Spinal Stabilization or Motor Control Exercises,Aerobic Exercise,Other Exercises. Please Provide details:,Postural, Ergonomic or Behavioral Changes	flexibility			Single story home	1	#NULL!		MOD 1 TO 2	2	LESS THAN ONCE PER WEEK
35	2022-09-08 11:55:37	2022-09-08 12:00:57	100	319	True	2022-09-08 12:00:57	anonymous	Yes	1988	Male	1	71	215	29.98	Good	Yes	No	low back	0	0	No	1	NONE	Yes	2	>12	CHRONIC	4	7	Yes, it led to a MAJOR de	4	Yes	Rest						Spinal Stabilization or Motor Control Exercises,MDT/McKenzie Exercises,Muscle Energy Exercises,Manual Therapy: Spinal Mobilization or Manipulation - by a PT,Dry Needling				Single story home	1	#NULL!		HIGH 3 OR MORE	5	HIGH 1 TO 2
36	2022-09-07 18:05:27	2022-09-07 18:20:56	100	929	True	2022-09-07 18:20:57	anonymous	Yes	1968	Female	2	68	185	28.13	Excellent	No	No		5	2	No	1	NONE	Yes	2	1	ACUTE	2	6	Yes, it led to a MODERATE	2	Yes	Rest,Over the counter medications; if yes, provide details:,Other Non-Physical Therapy Treatment: Provide details	Ibuprofen				Exercise	Spinal Stabilization or Motor Control Exercises,Aerobic Exercise,Postural, Ergonomic or Behavioral Changes				Two story home	2	#NULL!		MOD 3 OR MORE	3	MOD 3 OR MORE
37	2022-09-07 17:46:01	2022-09-07 17:59:09	100	788	True	2022-09-07 17:59:10	anonymous	Yes	1986	Female	2	66	155	25.01	Very Good	No	No		4	0	No	1	NONE	Yes	2	<1	ACUTE	2	4	Yes, it led to a MINIMAL	0	Yes	Massage therapy - by Massage Therapist						MDT/McKenzie Exercises				Single story home	1	#NULL!		HIGH 3 OR MORE	5	LESS THAN ONCE PER WEEK
38	2022-09-07 17:12:13	2022-09-07 17:33:15	100	1262	True	2022-09-07 17:33:15	anonymous	Yes	1954	Male	1	77	285	33.79	Very Good	No	No		4	0	No	1	CARD	Yes	2	<1	ACUTE	2	2	Yes, it led to a MINIMAL	0	Yes	Over the counter medications; if yes, provide details:,Other Non-Physical Therapy Treatment: Provide details	Alleve bid x 2 days				LE stretching	Spinal Stabilization or Motor Control Exercises,MDT/McKenzie Exercises,Muscle Energy Exercises,Aerobic Exercise,Other Exercises. Please Provide details:,Electrotherapeutic or Thermal Agents	cardiovascular and wt. training			Two story home	2	#NULL!		MOD 3 OR MORE	3	MOD 3 OR MORE
39	2022-09-07 20:39:40	2022-09-07 20:52:07	100	747	True	2022-09-07 20:52:08	anonymous	Yes	1953	Female	2	62	180	32.92	Very Good	Yes	Yes	Hip pain, dorsal foot pain, hand pain	6	1	No	1	NONE	No	1		NO	1	#NULL!		#NULL!												Three Story Home	3	#NULL!		MOD 3 OR MORE	3	MOD 1 TO 2
40	2022-09-12 09:58:39	2022-09-12 11:48:40	100	6601	True	2022-09-12 11:48:41	anonymous	Yes	1955	Male	1	70	182	26.11	Very Good	No	No		2	0	No	1	UGDX,CANC	Yes	2	<1	ACUTE	2	6	Yes, it led to a MINIMAL	0	Yes	Rest,Over the counter medications; if yes, provide details:	Tylenol					Spinal Stabilization or Motor Control Exercises,MDT/McKenzie Exercises,Manual Therapy: Spinal Mobilization or Manipulation - by a PT				Two story home	2	#NULL!		MOD 3 OR MORE	3	NO RESPONSE
41	2022-09-07 17:43:44	2022-09-07 17:55:13	100	689	True	2022-09-07 17:55:14	anonymous	Yes	1984	Female	2	64	118	20.25	Excellent	No	No		1	0	No	1	NONE	Yes	2	<1	ACUTE	2	4	No, not at all	1	No											Apartment - 2nd floor or higher.	1	4	Yes	HIGH 3 OR MORE	5	MOD 1 TO 2
42	2022-09-21 12:45:43	2022-09-21 12:57:00	100	677	True	2022-09-21 12:57:01	anonymous	Yes	1963	Female	2	63	190	33.65	Very Good	No	No		2	0	No	1	NONE	Yes	2	2	ACUTE	2	1	No, not at all	0	Yes	Massage therapy - by Massage Therapist						Manual Therapy: Spinal Mobilization or Manipulation - by a PT				Two story home	2	#NULL!		MOD 3 OR MORE	3	MOD 1 TO 2
43	2022-09-07 17:02:55	2022-09-07 17:18:45	100	949	True	2022-09-07 17:18:46	anonymous	Yes	1985	Female	2	70	215	30.85	Very Good	No	No		3	0	No	1	UGDX	Yes	2	1	ACUTE	2	7	Yes, it led to a MAJOR de	0	Yes	Rest,Over the counter medications; if yes, provide details:	Advil					Spinal Stabilization or Motor Control Exercises,Manual Therapy: Spinal Mobilization or Manipulation - by a PT,Manual Therapy: Massage - by a PT,Postural, Ergonomic or Behavioral Changes				Two story home	2	#NULL!		HIGH 1 TO 2	4	LESS THAN ONCE PER WEEK
44	2022-09-07 17:16:37	2022-09-07 17:25:05	100	508	True	2022-09-07 17:25:05	anonymous	Yes	1961	Female	2	64	128	21.97	Excellent	No	No		1	1	No	1	OSTEOPEN	No	1		NO	1	#NULL!		#NULL!												Two story home	2	#NULL!		HIGH 1 TO 2	4	HIGH 1 TO 2
45	2022-09-08 09:00:19	2022-09-08 09:05:05	100	286	True	2022-09-08 09:05:06	anonymous	Yes	1988	Female	2	63	175	31	Very Good	No	No		1	1	No	1	NONE	No	1		NO	1	#NULL!		#NULL!												Two story home	2	#NULL!		MOD 1 TO 2	2	MOD 1 TO 2
46	2022-09-07 17:37:50	2022-09-07 18:16:12	100	2301	True	2022-09-07 18:16:12	anonymous	Yes	1988	Female	2	65	140	23.29	Very Good	No	No		1	1	No	1	NONE	Yes	2	2	ACUTE	2	2	No, not at all	0	Yes							MDT/McKenzie Exercises				Apartment - Ground floor	1	#NULL!		MOD 1 TO 2	2	HIGH 3 OR MORE
47	2022-09-09 10:40:12	2022-09-09 10:49:12	100	539	True	2022-09-09 10:49:12	anonymous	Yes	1994	Female	2	68	200	30.41	Very Good	No	No		5	3	No	1	NONE	Yes	2	>12	CHRONIC	4	4	No, not at all	4	No											Two story home	2	#NULL!		LESS THAN ONCE PER WEEK	1	LESS THAN ONCE PER WEEK
48	2022-09-09 12:49:43	2022-09-09 12:58:52	100	549	True	2022-09-09 12:58:53	anonymous	Yes	1981	Female	2	64	115	19.74	Excellent	No	No		3	0	No	1	CARD	No	1		NO	1	#NULL!		#NULL!												Two story home	2	#NULL!		HIGH 3 OR MORE	5	HIGH 1 TO 2
49	2022-09-08 08:24:30	2022-09-08 08:43:21	100	1130	True	2022-09-08 08:43:21	anonymous	Yes	1984	Female	2	65	125	20.8	Very Good	No	No		1	0	No	1	NONE	Yes	2	<1	ACUTE	2	4	Yes, it led to a MINIMAL	0	Yes	Rest,Over the counter medications; if yes, provide details:,Chiropractic or Osteopathic Manipulation,Other Non-Physical Therapy Treatment: Provide details	Aleve, ibuprofen				Heat pack	Spinal Stabilization or Motor Control Exercises,MDT/McKenzie Exercises,Other Exercises. Please Provide details:,Manual Therapy: Spinal Mobilization or Manipulation - by a PT,Electrotherapeutic or Ther	Lumbar and thoracic stretches; foam roll exercise; yoga			Two story home	2	#NULL!		MOD 3 OR MORE	3	MOD 3 OR MORE
50	2022-09-07 19:31:07	2022-09-07 19:42:28	100	681	True	2022-09-07 19:42:29	anonymous	Yes	1977	Female	2	63	165	29.23	Good	Yes	Yes	Left SIJ, Right lower thoracic, headache	1	0	No	1	NONE	Yes	2	1	ACUTE	2	7	Yes, it led to a MINIMAL	2	Yes	Over the counter medications; if yes, provide details:,Massage therapy - by Massage Therapist	Ibuprofen					Spinal Stabilization or Motor Control Exercises,MDT/McKenzie Exercises,Muscle Energy Exercises,Other Manual Therapy - Provide Details,Postural, Ergonomic or Behavioral Changes		Foam rolling		Two story home	2	#NULL!		MOD 3 OR MORE	3	MOD 1 TO 2
51	2022-09-07 19:44:50	2022-09-07 19:55:12	100	622	True	2022-09-07 19:55:13	anonymous	Yes	1997	Male	1	70	140	20.09	Very Good	No	No		0	0	No	1	NONE	Yes	2	3	SUBACUTE	3	4	Yes, it led to a MINIMAL	2	Yes	Rest,Over the counter medications; if yes, provide details:	Aleve					Spinal Stabilization or Motor Control Exercises,MDT/McKenzie Exercises,Muscle Energy Exercises,Aerobic Exercise,Manual Therapy: Spinal Mobilization or Manipulation - by a PT				Apartment - 2nd floor or higher.	1	5	Yes	HIGH 3 OR MORE	5	LESS THAN ONCE PER WEEK
52	2022-09-08 08:49:25	2022-09-08 08:57:22	100	477	True	2022-09-08 08:57:23	anonymous	Yes	1982	Female	2	62	125	22.86	Very Good	No	No		1	0	No	1	NONE	Yes	2	>12	CHRONIC	4	3	Yes, it led to a MINIMAL	5	Yes							Spinal Stabilization or Motor Control Exercises,Aerobic Exercise,Manual Therapy: Spinal Mobilization or Manipulation - by a PT,Manual Therapy: Massage - by a PT,Dry Needling,Postural, Ergonomic or Beh				Two story home	2	#NULL!		MOD 1 TO 2	2	MOD 1 TO 2
53	2022-09-07 18:16:39	2022-09-07 18:23:12	100	392	True	2022-09-07 18:23:12	anonymous	Yes	1977	Female	2	69	320	47.25	Good	No	No		2	0	No	1	NONE	Yes	2	<1	ACUTE	2	3	Yes, it led to a MINIMAL	2	No											Three Story Home	3	#NULL!		MOD 1 TO 2	2	LESS THAN ONCE PER WEEK
54	2022-09-07 18:51:42	2022-09-07 19:04:38	100	776	True	2022-09-07 19:04:39	anonymous	Yes	1996	Male	1	69	160	23.63	Good	No	No		2	4	No	1	PULM	Yes	2	<1	ACUTE	2	3	Yes, it led to a MINIMAL	1	Yes							MDT/McKenzie Exercises,Aerobic Exercise,Manual Therapy: Spinal Mobilization or Manipulation - by a PT				Apartment - 2nd floor or higher.	1	2	Yes	LESS THAN ONCE PER WEEK	1	LESS THAN ONCE PER WEEK
55	2022-09-07 17:21:56	2022-09-07 17:29:53	100	476	True	2022-09-07 17:29:53	anonymous	Yes	1987	Female	2	64	125	21.45	Good	No	No		4	0	No	1	NONE	No	1		NO	1	#NULL!		#NULL!												Single story home	1	#NULL!		MOD 3 OR MORE	3	MOD 1 TO 2
56	2022-09-07 17:07:55	2022-09-07 17:16:21	100	505	True	2022-09-07 17:16:21	anonymous	Yes	1973	Female	2	68	128	19.46	Very Good	Yes	Yes	Lower back, right side of chest wall	8	1	No	1	GI,UGDX,CANC	Yes	2	2	ACUTE	2	8	Yes, it led to a MODERATE	3	Yes	Rest,Over the counter medications; if yes, provide details:,Herbal, Traditional or Cannabis Based Remedies; if yes, provide details:,Chiropractic or Osteopathic Manipulation,Massage therapy - by Mass	TYLENOL				PEMF, LASER, INFRARED, AQUA	Spinal Stabilization or Motor Control Exercises,Aerobic Exercise,Other Exercises. Please Provide details:	YOGA, LE STRENGTH TRAINING, DEEP BREATHING EX			Two story home	2	#NULL!		HIGH 3 OR MORE	5	HIGH 1 TO 2
57	2022-09-10 07:20:37	2022-09-10 07:29:59	100	561	True	2022-09-10 07:30:00	anonymous	Yes	1955	Male	1	73	200	26.38	Very Good	No	No		2	0	No	1	CARD	Yes	2	2	ACUTE	2	3	Yes, it led to a MINIMAL	1	Yes	Chiropractic or Osteopathic Manipulation						Aerobic Exercise,Manual Therapy: Spinal Mobilization or Manipulation - by a PT				Three Story Home	3	#NULL!		MOD 3 OR MORE	3	MOD 3 OR MORE
58	2022-09-08 21:53:56	2022-09-08 22:11:56	100	1080	True	2022-09-08 22:11:56	anonymous	Yes	1982	Female	2	61	155	29.28	Very Good	Yes	Yes	Low back/SI joint, R foot	2	0	No	1	NONE	Yes	2	3	SUBACUTE	3	5	Yes, it led to a MINIMAL	0	Yes	Acupuncture						Spinal Stabilization or Motor Control Exercises,Muscle Energy Exercises,Aerobic Exercise,Electrotherapeutic or Thermal Agents				Apartment - 2nd floor or higher.	2	2	No	HIGH 3 OR MORE	5	MOD 1 TO 2
59	2022-09-08 15:55:25	2022-09-08 16:00:32	100	307	True	2022-09-08 16:00:33	anonymous	Yes	1987	Female	2	55	115	26.73	Very Good	Yes	Yes	neck, feet	2	0	No	1	UGDX	Yes	2	>12	CHRONIC	4	5	No, not at all	5	Yes	Rest,Over the counter medications; if yes, provide details:,Chiropractic or Osteopathic Manipulation	tylenol					Spinal Stabilization or Motor Control Exercises,Postural, Ergonomic or Behavioral Changes				Three Story Home	3	#NULL!		MOD 1 TO 2	2	LESS THAN ONCE PER WEEK
60	2022-09-08 13:09:18	2022-09-08 13:15:18	100	359	True	2022-09-08 13:15:18	anonymous	Yes	1994	Female	2	64	127	21.8	Excellent	No	No		1	0	No	1	NONE	Yes	2	>12	CHRONIC	4	8	Yes, it led to a MINIMAL	13.1	Yes	Rest,Over the counter medications; if yes, provide details:,Chiropractic or Osteopathic Manipulation	Tylenol, ibuprofen					Spinal Stabilization or Motor Control Exercises,Muscle Energy Exercises,Aerobic Exercise,Other Exercises. Please Provide details:,Dry Needling	Weight lifting			Single story home	1	#NULL!		HIGH 3 OR MORE	5	HIGH 3 OR MORE
61	2022-09-08 06:40:39	2022-09-08 06:49:15	100	515	True	2022-09-08 06:49:15	anonymous	Yes	1989	Female	2	66	132	21.3	Very Good	No	No		3	0	No	1	CARD	Yes	2	<1	ACUTE	2	3	No, not at all	0	No											Single story home	1	#NULL!		MOD 3 OR MORE	3	MOD 1 TO 2
62	2022-09-07 17:37:16	2022-09-07 17:43:53	100	397	True	2022-09-07 17:43:54	anonymous	Yes	1978	Prefer not to state	4	64	135	23.17	Excellent	Yes	No	Hip, Back	1	1	No	1	UGDX	Yes	2	4	SUBACUTE	3	5	Yes, it led to a MINIMAL	13.1	Yes	Rest,Over the counter medications; if yes, provide details:	Nsaids					Spinal Stabilization or Motor Control Exercises,MDT/McKenzie Exercises,Aerobic Exercise,Dry Needling				Two story home	2	#NULL!		MOD 1 TO 2	2	HIGH 3 OR MORE
63	2022-09-10 15:53:16	2022-09-10 16:07:18	100	842	True	2022-09-10 16:07:19	anonymous	Yes	1972	Male	1	62	180	32.92	Excellent	No	No		1	0	No	1	NONE	Yes	2	1	ACUTE	2	2	No, not at all	0	Yes	Rest						Electrotherapeutic or Thermal Agents				Single story home	1	#NULL!		HIGH 3 OR MORE	5	LESS THAN ONCE PER WEEK
64	2022-09-07 21:20:03	2022-09-07 21:36:23	100	980	True	2022-09-07 21:36:23	anonymous	Yes	1988	Male	1	72	214	29.02	Very Good	No	No		0	0	No	1	NONE	No	1		NO	1	#NULL!		#NULL!												Apartment - 2nd floor or higher.	2	2	No	MOD 3 OR MORE	3	HIGH 3 OR MORE
65	2022-09-08 06:57:18	2022-09-08 11:32:05	100	16486	True	2022-09-08 11:32:05	anonymous	Yes	1984	Female	2	67	135	21.14	Very Good	Yes	No	low back with radicular symptoms down leg	0	2	No	1	NONE	Yes	2	2	ACUTE	2	5	Yes, it led to a MODERATE	1	Yes	Over the counter medications; if yes, provide details:	Tylenol					Spinal Stabilization or Motor Control Exercises,MDT/McKenzie Exercises,Aerobic Exercise,Manual Therapy: Spinal Mobilization or Manipulation - by a PT,Postural, Ergonomic or Behavioral Changes				Two story home	2	#NULL!		MOD 3 OR MORE	3	MOD 1 TO 2
66	2022-09-14 15:46:25	2022-09-14 15:52:43	100	377	True	2022-09-14 15:52:43	anonymous	Yes	1973	Male	1	70	168	24.1	Very Good	No	No		3	0	No	1	MAJORTHOP,CANC	No	1		NO	1	#NULL!		#NULL!												Single story home	1	#NULL!		HIGH 1 TO 2	4	HIGH 1 TO 2
67	2022-09-07 18:37:58	2022-09-07 19:32:15	100	3256	True	2022-09-07 19:32:15	anonymous	Yes	1993	Male	1	68	170	25.85	Very Good	No	No		3	0	No	1	NONE	No	1		NO	1	#NULL!		#NULL!												Two story home	2	#NULL!		MOD 3 OR MORE	3	MOD 3 OR MORE
68	2022-09-07 17:31:46	2022-09-07 17:35:39	100	232	True	2022-09-07 17:35:39	anonymous	Yes	1985	Female	2	55	160	37.18	Very Good	No	No		6	1	No	1	MET	Yes	2	4	SUBACUTE	3	3	Yes, it led to a MINIMAL	2	Yes	Prescription medications; if yes, provide details:		Humira				Spinal Stabilization or Motor Control Exercises,Manual Therapy: Spinal Mobilization or Manipulation - by a PT				Two story home	2	#NULL!		MOD 1 TO 2	2	MOD 1 TO 2
69	2022-09-07 18:09:05	2022-09-07 18:26:39	100	1053	True	2022-09-07 18:26:40	anonymous	Yes	1990	Female	2	65	130	21.63	Very Good	No	No		3	1	No	1	MET	No	1		NO	1	#NULL!		#NULL!												Apartment - Ground floor	1	#NULL!		HIGH 3 OR MORE	5	LESS THAN ONCE PER WEEK
70	2022-09-09 06:30:43	2022-09-09 06:51:22	100	1238	True	2022-09-09 06:51:22	anonymous	Yes	1966	Female	2	64	150	25.74	Very Good	No	No		2	0	No	1	NONE	No	1		NO	1	#NULL!		#NULL!												Two story home	2	#NULL!		HIGH 3 OR MORE	5	MOD 1 TO 2
71	2022-09-07 17:03:31	2022-09-07 17:10:14	100	402	True	2022-09-07 17:10:14	anonymous	Yes	1975	Female	2	63	113	20.01	Excellent	No	No		0	0	No	1	NONE	Yes	2	<1	ACUTE	2	4	No, not at all	0	Yes							Other Exercises. Please Provide details:	Self stretch Piriformis			Two story home	2	#NULL!		MOD 3 OR MORE	3	MOD 1 TO 2
72	2022-09-08 09:02:09	2022-09-08 09:12:40	100	630	True	2022-09-08 09:12:40	anonymous	Yes	1964	Male	1	72	177	24	Very Good	No	No		1	0	No	1	NONE	Yes	2	>12	CHRONIC	4	2	Yes, it led to a MINIMAL	13.1	No											Two story home	2	#NULL!		HIGH 3 OR MORE	5	MOD 3 OR MORE
73	2022-09-07 20:34:23	2022-09-07 20:43:16	100	532	True	2022-09-07 20:43:16	anonymous	Yes	1981	Male	1	77	187	22.17	Excellent	No	No		0	0	No	1	NONE	Yes	2	<1	ACUTE	2	2	No, not at all	0	Yes							Spinal Stabilization or Motor Control Exercises,MDT/McKenzie Exercises,Aerobic Exercise,Manual Therapy: Spinal Mobilization or Manipulation - by a PT,Postural, Ergonomic or Behavioral Changes				Two story home	2	#NULL!		HIGH 1 TO 2	4	LESS THAN ONCE PER WEEK
74	2022-09-08 08:43:05	2022-09-08 08:52:50	100	584	True	2022-09-08 08:52:50	anonymous	Yes	1985	Male	1	74	200	25.68	Good	No	No		1	0	No	1	NONE	Yes	2	2	ACUTE	2	4	Yes, it led to a MINIMAL	2	Yes	Rest						Spinal Stabilization or Motor Control Exercises,MDT/McKenzie Exercises,Muscle Energy Exercises,Aerobic Exercise,Other Exercises. Please Provide details:,Manual Therapy: Spinal Mobilization or Manipula	Hip mobility and strengthening			Three Story Home	3	#NULL!		MOD 3 OR MORE	3	LESS THAN ONCE PER WEEK
75	2022-09-07 22:55:34	2022-09-07 23:08:22	100	767	True	2022-09-07 23:08:22	anonymous	Yes	1979	Female	2	62	135	24.69	Very Good	No	No		0	0	No	1	NONE	No	1		NO	1	#NULL!		#NULL!												Split Level Home	1	#NULL!		MOD 3 OR MORE	3	LESS THAN ONCE PER WEEK
76	2022-09-07 17:01:57	2022-09-07 17:13:27	100	690	True	2022-09-07 17:13:28	anonymous	Yes	1973	Male	1	69	200	29.53	Very Good	No	No		2	0	No	1	NONE	Yes	2	<1	ACUTE	2	2	Yes, it led to a MINIMAL	0	Yes	Rest,Over the counter medications; if yes, provide details:	Ibprofen - low dose					Aerobic Exercise,Manual Therapy: Spinal Mobilization or Manipulation - by a PT				Two story home	2	#NULL!		MOD 3 OR MORE	3	LESS THAN ONCE PER WEEK
77	2022-09-09 14:28:36	2022-09-09 14:39:56	100	680	True	2022-09-09 14:39:57	anonymous	Yes	1986	Female	2	66	132	21.3	Excellent	No	No		1	0	No	1	NONE	Yes	2	>12	CHRONIC	4	8	Yes, it led to a MODERATE	1	Yes	Over the counter medications; if yes, provide details:,Massage therapy - by Massage Therapist	Ibuprofen, Aleve, Voltaren					Muscle Energy Exercises,Other Exercises. Please Provide details:,Manual Therapy: Massage - by a PT,Dry Needling	Schroth scoliosis exercises			Three Story Home	3	#NULL!		MOD 3 OR MORE	3	MOD 3 OR MORE
78	2022-09-07 17:34:40	2022-09-07 17:46:45	100	725	True	2022-09-07 17:46:46	anonymous	Yes	1981	Male	1	68	171	26	Excellent	No	No		1	0	No	1	NONE	Yes	2	1	ACUTE	2	7	Yes, it led to a MODERATE	0	Yes	Rest,Over the counter medications; if yes, provide details:	ibuprofen					Spinal Stabilization or Motor Control Exercises,MDT/McKenzie Exercises,Muscle Energy Exercises,Manual Therapy: Spinal Mobilization or Manipulation - by a PT,Dry Needling,Postural, Ergonomic or Behavio				Two story home	2	#NULL!		HIGH 1 TO 2	4	HIGH 1 TO 2
79	2022-09-07 19:21:27	2022-09-07 19:34:54	100	806	True	2022-09-07 19:34:54	anonymous	Yes	1963	Female	2	70	200	28.69	Very Good	No	No		2	0	No	1	NONE	Yes	2	<1	ACUTE	2	7	No, not at all	0	Yes	Over the counter medications; if yes, provide details:,Massage therapy - by Massage Therapist,Other Non-Physical Therapy Treatment: Provide details	Ibuprofen if pain not gone in 24 hrs; 600 mg 2x/day				ice	Spinal Stabilization or Motor Control Exercises,Aerobic Exercise,Other Manual Therapy - Provide Details,Postural, Ergonomic or Behavioral Changes		self joint mobs to spine & SI jt		Apartment - 2nd floor or higher.	1	3	Yes	MOD 3 OR MORE	3	LESS THAN ONCE PER WEEK
80	2022-09-07 17:11:53	2022-09-07 17:22:04	100	610	True	2022-09-07 17:22:04	anonymous	Yes	1971	Female	2	62	130	23.77	Very Good	No	No		9	0	No	1	NONE	Yes	2	6	SUBACUTE	3	4	Yes, it led to a MINIMAL	1	Yes	Rest						Other Exercises. Please Provide details:	Core strengthening and yoga			Two story home	2	#NULL!		MOD 1 TO 2	2	LESS THAN ONCE PER WEEK
81	2022-09-08 19:44:34	2022-09-08 19:51:43	100	428	True	2022-09-08 19:51:43	anonymous	Yes	1996	Male	1	69	205	30.27	Excellent	No	No		2	0	No	1	NONE	Yes	2	<1	ACUTE	2	7	Yes, it led to a MODERATE	1	Yes	Rest						Spinal Stabilization or Motor Control Exercises,Other Exercises. Please Provide details:	Nerve glides			Split Level Home	1	#NULL!		LESS THAN ONCE PER WEEK	1	LESS THAN ONCE PER WEEK
82	2022-09-09 19:13:00	2022-09-09 19:23:43	100	642	True	2022-09-09 19:23:43	anonymous	Yes	1987	Female	2	68	130	19.76	Good	No	No		4	0	No	1	NONE	Yes	2	<1	ACUTE	2	3	Yes, it led to a MINIMAL	5	No											Single story home	1	#NULL!		LESS THAN ONCE PER WEEK	1	LESS THAN ONCE PER WEEK
83	2022-09-09 11:32:27	2022-09-09 11:46:28	100	841	True	2022-09-09 11:46:29	anonymous	Yes	1991	Female	2	71	197	27.47	Very Good	No	No		2	1	No	1	CARD	Yes	2	<1	ACUTE	2	1	No, not at all	0	Yes							Spinal Stabilization or Motor Control Exercises,MDT/McKenzie Exercises,Muscle Energy Exercises,Aerobic Exercise,Other Manual Therapy - Provide Details		IASTM		Two story home	2	#NULL!		MOD 1 TO 2	2	MOD 3 OR MORE
84	2022-09-07 17:10:37	2022-09-07 17:18:08	100	450	True	2022-09-07 17:18:08	anonymous	Yes	1980	Female	2	67	250	39.15	Good	Yes	No	low back	4	2	No	1	MET	Yes	2	>12	CHRONIC	4	6	Yes, it led to a MODERATE	0	Yes	Rest,Over the counter medications; if yes, provide details:,Chiropractic or Osteopathic Manipulation	Ibuprofen					Spinal Stabilization or Motor Control Exercises,Aerobic Exercise,Manual Therapy: Spinal Mobilization or Manipulation - by a PT				Split Level Home	1	#NULL!		LESS THAN ONCE PER WEEK	1	LESS THAN ONCE PER WEEK
85	2022-09-07 17:34:03	2022-09-07 17:48:30	100	866	True	2022-09-07 17:48:30	anonymous	Yes	1971	Female	2	54	160	38.57	Very Good	Yes	Yes	feet, back	2	0	No	1	OSTEOPEN,CANC	Yes	2	2	ACUTE	2	7	Yes, it led to a MINIMAL	0	Yes	Over the counter medications; if yes, provide details:	Ibuprofen 200mg, 3x/day for 2 days, then PRN					Spinal Stabilization or Motor Control Exercises,Aerobic Exercise,Other Exercises. Please Provide details:,Postural, Ergonomic or Behavioral Changes	General stretching			Single story home	1	#NULL!		MOD 3 OR MORE	3	MOD 1 TO 2
86	2022-09-07 19:10:46	2022-09-07 19:17:30	100	404	True	2022-09-07 19:17:30	anonymous	Yes	1986	Female	2	68	165	25.09	Very Good	No	No		0	0	No	1	NONE	No	1		NO	1	#NULL!		#NULL!												Two story home	2	#NULL!		MOD 3 OR MORE	3	HIGH 1 TO 2
87	2022-09-07 21:05:11	2022-09-07 21:17:56	100	765	True	2022-09-07 21:17:57	anonymous	Yes	1986	Male	1	71	270	37.65	Very Good	No	No		1	0	No	1	NONE	Yes	2	1	ACUTE	2	6	Yes, it led to a MINIMAL	4	Yes	Rest						Spinal Stabilization or Motor Control Exercises,MDT/McKenzie Exercises,Aerobic Exercise				Single story home	1	#NULL!		MOD 1 TO 2	2	HIGH 1 TO 2
88	2022-09-11 15:42:34	2022-09-11 16:05:36	100	1381	True	2022-09-11 16:05:36	anonymous	Yes	1956	Female	2	64	175	30.04	Good	No	No		3	0	No	1	MET,CABC	Yes	2	<1	ACUTE	2	2	Yes, it led to a MINIMAL	0	Yes	Over the counter medications; if yes, provide details:,Other Non-Physical Therapy Treatment: Provide details	Ibuprofen				ice	Other PT Treatment: Provide details			ice	Two story home	2	#NULL!		MOD 3 OR MORE	3	MOD 1 TO 2
89	2022-09-07 18:39:16	2022-09-07 19:13:25	100	2048	True	2022-09-07 19:13:25	anonymous	Yes	1972	Female	2	65	220	36.61	Good	Yes	Yes	Back, neck, shoulder	2	0	No	1	PULM,MET	Yes	2	>12	CHRONIC	4	5	Yes, it led to a MODERATE	13.1	Yes	Rest,Over the counter medications; if yes, provide details:,Chiropractic or Osteopathic Manipulation	Flexaril					Spinal Stabilization or Motor Control Exercises,Muscle Energy Exercises,Electrotherapeutic or Thermal Agents,Postural, Ergonomic or Behavioral Changes				Single story home	1	#NULL!		LESS THAN ONCE PER WEEK	1	LESS THAN ONCE PER WEEK
90	2022-09-11 12:50:50	2022-09-11 13:27:06	100	2175	True	2022-09-11 13:27:06	anonymous	Yes	1989	Female	2	64	121	20.77	Excellent	No	No		1	1	No	1	NONE	No	1		NO	1	#NULL!		#NULL!												Apartment - 2nd floor or higher.	1	2	Yes	HIGH 1 TO 2	4	HIGH 3 OR MORE
91	2022-09-07 17:04:51	2022-09-07 17:12:06	100	434	True	2022-09-07 17:12:06	anonymous	Yes	1966	Male	1	72	250	33.9	Very Good	Yes	Yes	Achilles, Knee	0	0	No	1	MAJORTHOP,CANC	Yes	2	>12	CHRONIC	4	4	Yes, it led to a MINIMAL	5	Yes	Over the counter medications; if yes, provide details:,Chiropractic or Osteopathic Manipulation						Spinal Stabilization or Motor Control Exercises,MDT/McKenzie Exercises,Manual Therapy: Spinal Mobilization or Manipulation - by a PT,Electrotherapeutic or Thermal Agents,Postural, Ergonomic or Behavio				Three Story Home	3	#NULL!		MOD 3 OR MORE	3	MOD 3 OR MORE
92	2022-09-07 20:53:01	2022-09-07 21:07:20	100	858	True	2022-09-07 21:07:20	anonymous	Yes	1995	Female	2	61	110	20.78	Very Good	No	No		2	0	No	1	NONE	Yes	2	>12	CHRONIC	4	4	No, not at all	0	Yes							Spinal Stabilization or Motor Control Exercises,Muscle Energy Exercises,Other Exercises. Please Provide details:,Postural, Ergonomic or Behavioral Changes	Self-spinal mobilizations			Apartment - Ground floor	1	#NULL!		MOD 3 OR MORE	3	HIGH 1 TO 2
93	2022-09-09 14:49:11	2022-09-09 14:55:43	100	391	True	2022-09-09 14:55:44	anonymous	Yes	1957	Male	1	61	107	20.22	Excellent	No	No		0	0	No	1	NONE	No	1		NO	1	#NULL!		#NULL!												Single story home	1	#NULL!		MOD 3 OR MORE	3	MOD 1 TO 2
94	2022-09-07 17:40:47	2022-09-07 17:51:52	100	664	True	2022-09-07 17:51:52	anonymous	Yes	1993	Female	2	63	132	23.38	Very Good	No	No		5	0	No	1	CARD	Yes	2	2	ACUTE	2	7	Yes, it led to a MINIMAL	1	Yes							MDT/McKenzie Exercises,Other Exercises. Please Provide details:,Manual Therapy: Spinal Mobilization or Manipulation - by a PT	nerve glides			Three Story Home	3	#NULL!		HIGH 1 TO 2	4	LESS THAN ONCE PER WEEK
95	2022-09-08 05:55:28	2022-09-08 06:08:13	100	765	True	2022-09-08 06:08:14	anonymous	Yes	1974	Female	2	69	155	22.89	Very Good	No	No		1	0	No	1	NONE	Yes	2	>12	CHRONIC	4	5	No, not at all	0	Yes							Spinal Stabilization or Motor Control Exercises,MDT/McKenzie Exercises,Aerobic Exercise,Other Exercises. Please Provide details:,Other Manual Therapy - Provide Details,Postural, Ergonomic or Behaviora	Flexibility and hip/core strength	Self STM		Two story home	2	#NULL!		MOD 3 OR MORE	3	HIGH 1 TO 2
96	2022-09-07 22:30:37	2022-09-07 22:40:15	100	578	True	2022-09-07 22:40:16	anonymous	Yes	1985	Female	2	68	155	23.57	Very Good	No	No		1	1	No	1	NONE	Yes	2	<1	ACUTE	2	3	Yes, it led to a MINIMAL	2	Yes							Spinal Stabilization or Motor Control Exercises,Other Exercises. Please Provide details:,Electrotherapeutic or Thermal Agents	Stretching (yoga based)			Two story home	2	#NULL!		HIGH 3 OR MORE	5	MOD 3 OR MORE
97	2022-09-07 18:41:59	2022-09-07 19:43:06	100	3666	True	2022-09-07 19:43:06	anonymous	Yes	1985	Male	1	68	141	21.44	Very Good	No	No		4	0	No	1	NONE	Yes	2	2	ACUTE	2	2	No, not at all	0	No											Two story home	2	#NULL!		MOD 3 OR MORE	3	MOD 1 TO 2
98	2022-09-09 11:09:50	2022-09-09 11:16:50	100	420	True	2022-09-09 11:16:51	anonymous	Yes	1986	Male	1	71	200	27.89	Very Good	No	No		0	0	No	1	NONE	Yes	2	<1	ACUTE	2	3	No, not at all	0	Yes							Spinal Stabilization or Motor Control Exercises,Muscle Energy Exercises,Manual Therapy: Spinal Mobilization or Manipulation - by a PT,Manual Therapy: Massage - by a PT				Single story home	1	#NULL!		HIGH 3 OR MORE	5	HIGH 3 OR MORE
99	2022-09-07 17:09:16	2022-09-07 17:15:05	100	348	True	2022-09-07 17:15:05	anonymous	Yes	1996	Male	1	59	171	34.53	Very Good	No	No		1	0	No	1	NONE	No	1		NO	1	#NULL!		#NULL!												Apartment - Ground floor	1	#NULL!		HIGH 3 OR MORE	5	HIGH 3 OR MORE
100	2022-09-07 19:29:16	2022-09-07 19:40:09	100	652	True	2022-09-07 19:40:09	anonymous	Yes	1991	Female	2	65	250	41.6	Good	No	No		3	1	No	1	MET	Yes	2	<1	ACUTE	2	3	No, not at all	0	Yes	Rest						Spinal Stabilization or Motor Control Exercises				Split Level Home	1	#NULL!		HIGH 1 TO 2	4	HIGH 1 TO 2
101	2022-09-07 21:40:25	2022-09-07 21:53:00	100	755	True	2022-09-07 21:53:01	anonymous	Yes	1990	Female	2	60	130	25.39	Excellent	No	No		1	1	No	1	NONE	Yes	2	<1	ACUTE	2	1	No, not at all	0	No											Apartment - 2nd floor or higher.	3	3	No	HIGH 1 TO 2	4	MOD 3 OR MORE
102	2022-09-08 07:30:06	2022-09-08 07:36:46	100	400	True	2022-09-08 07:36:47	anonymous	Yes	1988	Male	1	71	170	23.71	Excellent	No	No		2	0	No	1	NONE	Yes	2	<1	ACUTE	2	2	No, not at all	2	Yes	Over the counter medications; if yes, provide details:,Chiropractic or Osteopathic Manipulation	Ibuprofen					Spinal Stabilization or Motor Control Exercises,Manual Therapy: Spinal Mobilization or Manipulation - by a PT,Electrotherapeutic or Thermal Agents				Single story home	1	#NULL!		LESS THAN ONCE PER WEEK	1	MOD 1 TO 2
103	2022-09-09 13:04:54	2022-09-09 13:12:59	100	484	True	2022-09-09 13:12:59	anonymous	Yes	1980	Male	1	72	190	25.77	Good	Yes	No	Mid back	4	2	No	1	CARD,CANC	Yes	2	<1	ACUTE	2	5	No, not at all	0	No											Two story home	2	#NULL!		MOD 1 TO 2	2	LESS THAN ONCE PER WEEK
104	2022-09-07 18:39:36	2022-09-07 18:47:39	100	482	True	2022-09-07 18:47:39	anonymous	Yes	1979	Female	2	60	99	19.33	Very Good	No	No		0	0	No	1	NONE	No	1		NO	1	#NULL!		#NULL!												Single story home	1	#NULL!		MOD 3 OR MORE	3	LESS THAN ONCE PER WEEK
105	2022-09-07 18:16:32	2022-09-07 18:24:24	100	471	True	2022-09-07 18:24:24	anonymous	Yes	1988	Female	2	68	175	26.61	Very Good	No	No		8	0	No	1	NONE	Yes	2	6	SUBACUTE	3	4	Yes, it led to a MINIMAL	3	Yes	Chiropractic or Osteopathic Manipulation,Massage therapy - by Massage Therapist,Acupuncture						Spinal Stabilization or Motor Control Exercises,Aerobic Exercise				Split Level Home	1	#NULL!		MOD 1 TO 2	2	MOD 3 OR MORE
106	2022-09-08 04:17:05	2022-09-08 04:21:29	100	263	True	2022-09-08 04:21:29	anonymous	Yes	1991	Female	2	63	102	18.07	Very Good	Yes	Yes	Lower back, neck, thumb	1	0	No	1	NONE	Yes	2	2	ACUTE	2	7	Yes, it led to a MINIMAL	3	Yes	Over the counter medications; if yes, provide details:						Spinal Stabilization or Motor Control Exercises,Muscle Energy Exercises,Manual Therapy: Massage - by a PT				Two story home	2	#NULL!		LESS THAN ONCE PER WEEK	1	LESS THAN ONCE PER WEEK
107	2022-09-07 21:31:42	2022-09-07 21:40:40	100	538	True	2022-09-07 21:40:40	anonymous	Yes	1985	Male	1	74	215	27.6	Good	Yes	No	low back	3	0	No	1	NONE	Yes	2	3	SUBACUTE	3	8	Yes, it led to a MAJOR de	1	Yes	Rest						Aerobic Exercise,Manual Therapy: Spinal Mobilization or Manipulation - by a PT,Dry Needling				Single story home	1	#NULL!		LESS THAN ONCE PER WEEK	1	LESS THAN ONCE PER WEEK
108	2022-09-10 12:56:24	2022-09-10 13:26:54	100	1830	True	2022-09-10 13:26:55	anonymous	Yes	1993	Male	1	68	183	27.82	Very Good	No	No		2	0	No	1	MAJORTHOP	Yes	2	>12	CHRONIC	4	3	No, not at all	1	Yes	Over the counter medications; if yes, provide details:	Occasional NSAID use if needed					Spinal Stabilization or Motor Control Exercises,Muscle Energy Exercises,Aerobic Exercise,Other Exercises. Please Provide details:,Manual Therapy: Spinal Mobilization or Manipulation - by a PT,Postural	General core/back strengthening			Two story home	2	#NULL!		HIGH 1 TO 2	4	LESS THAN ONCE PER WEEK
109	2022-09-08 05:24:22	2022-09-08 05:34:20	100	597	True	2022-09-08 05:34:20	anonymous	Yes	1993	Female	2	74	160	20.54	Good	No	No		2	1	No	1	NONE	Yes	2	2	ACUTE	2	7	Yes, it led to a MINIMAL	0	Yes	Over the counter medications; if yes, provide details:	Advil prn					Spinal Stabilization or Motor Control Exercises,Manual Therapy: Spinal Mobilization or Manipulation - by a PT,Electrotherapeutic or Thermal Agents				Apartment - 2nd floor or higher.	2	2	No	HIGH 1 TO 2	4	MOD 1 TO 2
110	2022-09-07 20:46:49	2022-09-07 20:59:36	100	766	True	2022-09-07 20:59:36	anonymous	Yes	1956	Female	2	55	138	32.07	Very Good	No	No		3	0	No	1	NONE	Yes	2	<1	ACUTE	2	4	No, not at all	1	Yes	Over the counter medications; if yes, provide details:	Ibuprofen					Spinal Stabilization or Motor Control Exercises,Muscle Energy Exercises,Aerobic Exercise,Postural, Ergonomic or Behavioral Changes				Two story home	2	#NULL!		MOD 3 OR MORE	3	MOD 1 TO 2
111	2022-09-07 17:53:29	2022-09-07 18:09:11	100	941	True	2022-09-07 18:09:11	anonymous	Yes	1986	Male	1	69	190	28.06	Very Good	No	No		1	0	No	1	NONE	Yes	2	2	ACUTE	2	3	Yes, it led to a MINIMAL	2	Yes	Rest,Other Non-Physical Therapy Treatment: Provide details					Self administered stretching, ROM, mobility (such as foam rolling), core stabilization, activities	Spinal Stabilization or Motor Control Exercises,Other Exercises. Please Provide details:,Other Manual Therapy - Provide Details,Other PT Treatment: Provide details	Stretching, ROM	Massage/soft tissue mobilization/trigger point release by my wife who is an athletic trainer	Self Soft tissue mobilization via foam rolling	Two story home	2	#NULL!		MOD 1 TO 2	2	MOD 3 OR MORE
112	2022-09-07 17:29:11	2022-09-07 17:39:14	100	603	True	2022-09-07 17:39:15	anonymous	Yes	1964	Female	2	61	143	27.02	Very Good	No	No		0	1	No	1	NONE	Yes	2	1	ACUTE	2	2	No, not at all	8	Yes	Rest						Spinal Stabilization or Motor Control Exercises,Aerobic Exercise,Other Manual Therapy - Provide Details		Self mobilization of my lumbar spine		Single story home	1	#NULL!		MOD 3 OR MORE	3	MOD 3 OR MORE
113	2022-09-08 04:50:59	2022-09-08 05:01:20	100	621	True	2022-09-08 05:01:21	anonymous	Yes	1954	Male	1	68	158	24.02	Excellent	Yes	Yes	Hip	1	0	No	1	NONE	Yes	2	2	ACUTE	2	7	Yes, it led to a MODERATE	0	Yes	Chiropractic or Osteopathic Manipulation						Spinal Stabilization or Motor Control Exercises,MDT/McKenzie Exercises,Muscle Energy Exercises,Manual Therapy: Massage - by a PT,Postural, Ergonomic or Behavioral Changes				Two story home	2	#NULL!		HIGH 3 OR MORE	5	MOD 1 TO 2
114	2022-09-11 20:19:35	2022-09-11 20:25:37	100	362	True	2022-09-11 20:25:37	anonymous		1969	Male	1	68	189	28.73	Very Good	No	No		2	0	No	1	NONE	No	1		NO	1	#NULL!		#NULL!												Single story home	1	#NULL!		HIGH 1 TO 2	4	MOD 1 TO 2
115	2022-09-07 18:26:40	2022-09-07 18:34:44	100	484	True	2022-09-07 18:34:44	anonymous	Yes	1978	Female	2	64	130	22.31	Very Good	No	No		1	0	No	1	NONE	Yes	2	>12	CHRONIC	4	4	No, not at all	13.1	Yes							Spinal Stabilization or Motor Control Exercises,Aerobic Exercise				Two story home	2	#NULL!		HIGH 3 OR MORE	5	MOD 1 TO 2
116	2022-09-07 20:25:55	2022-09-07 20:38:05	100	729	True	2022-09-07 20:38:06	anonymous	Yes	1974	Female	2	74	160	20.54	Excellent	No	No		1	0	No	1	NONE	Yes	2	3	SUBACUTE	3	5	Yes, it led to a MINIMAL	4	Yes	Over the counter medications; if yes, provide details:	Ibuprofen					Spinal Stabilization or Motor Control Exercises,Aerobic Exercise,Manual Therapy: Spinal Mobilization or Manipulation - by a PT				Two story home	2	#NULL!		MOD 3 OR MORE	3	MOD 1 TO 2
117	2022-09-07 17:05:44	2022-09-07 17:15:10	100	566	True	2022-09-07 17:15:12	anonymous	Yes	1996	Female	2	64	140	24.03	Very Good	No	No		2	0	No	1	NONE	Yes	2	1	ACUTE	2	3	Yes, it led to a MINIMAL	2	Yes	Massage therapy - by Massage Therapist						Spinal Stabilization or Motor Control Exercises,MDT/McKenzie Exercises,Other Manual Therapy - Provide Details,Postural, Ergonomic or Behavioral Changes		Self mobilization with equipment; tennis ball, roller, traction		Apartment - Ground floor	1	#NULL!		LESS THAN ONCE PER WEEK	1	LESS THAN ONCE PER WEEK
118	2022-09-07 18:09:15	2022-09-07 18:16:46	100	451	True	2022-09-07 18:16:47	anonymous	Yes	1977	Female	2	66	170	27.44	Good	Yes	Yes	Knee, headaches, thoracic	0	2	No	1	MAJORTHOP	Yes	2	<1	ACUTE	2	3	Yes, it led to a MINIMAL	0	No											Single story home	1	#NULL!		MOD 3 OR MORE	3	MOD 3 OR MORE
119	2022-09-08 06:16:45	2022-09-08 06:25:05	100	499	True	2022-09-08 06:25:06	anonymous	Yes	1994	Male	1	72	179	24.27	Very Good	No	No		2	0	No	1	NONE	Yes	2	<1	ACUTE	2	4	No, not at all	0	No											Single story home	1	#NULL!		MOD 1 TO 2	2	MOD 1 TO 2
120	2022-09-08 06:30:21	2022-09-08 06:48:49	100	1107	True	2022-09-08 06:48:49	anonymous	Yes	1971	Female	2	63	155	27.45	Very Good	No	No		3	1	No	1	MET	Yes	2	<1	ACUTE	2	2	No, not at all	2	Yes	Over the counter medications; if yes, provide details:	Ibuprofen or Tylenol					Spinal Stabilization or Motor Control Exercises,Other Exercises. Please Provide details:,Postural, Ergonomic or Behavioral Changes	Stretch			Single story home	1	#NULL!		MOD 1 TO 2	2	LESS THAN ONCE PER WEEK
121	2022-09-08 12:42:26	2022-09-08 12:55:19	100	773	True	2022-09-08 12:55:20	anonymous	Yes	1969	Female	2	69	125	18.46	Excellent	No	No		1	0	No	1	NONE	Yes	2	<1	ACUTE	2	4	No, not at all	0	Yes	Over the counter medications; if yes, provide details:,Other Non-Physical Therapy Treatment: Provide details	ibuprophen				heat, stretches, foam roller	Spinal Stabilization or Motor Control Exercises,MDT/McKenzie Exercises,Aerobic Exercise,Postural, Ergonomic or Behavioral Changes				Two story home	2	#NULL!		HIGH 3 OR MORE	5	MOD 1 TO 2
122	2022-09-07 23:07:06	2022-09-07 23:19:13	100	726	True	2022-09-07 23:19:13	anonymous	Yes	1970	Female	2	69	190	28.06	Very Good	No	No		4	1	No	1	NONE	Yes	2	3	SUBACUTE	3	4	Yes, it led to a MINIMAL	0	Yes	Rest,Massage therapy - by Massage Therapist						Spinal Stabilization or Motor Control Exercises,Muscle Energy Exercises,Postural, Ergonomic or Behavioral Changes				Two story home	2	#NULL!		MOD 3 OR MORE	3	MOD 1 TO 2
123	2022-09-08 06:25:10	2022-09-08 06:35:53	100	643	True	2022-09-08 06:35:53	anonymous	Yes	1975	Male	1	69	175	25.84	Very Good	No	No		1	0	No	1	CARD	Yes	2	1	ACUTE	2	6	Yes, it led to a MINIMAL	2	Yes	Over the counter medications; if yes, provide details:,Chiropractic or Osteopathic Manipulation	Ibuprofen					Spinal Stabilization or Motor Control Exercises,Electrotherapeutic or Thermal Agents,Postural, Ergonomic or Behavioral Changes				Two story home	2	#NULL!		LESS THAN ONCE PER WEEK	1	LESS THAN ONCE PER WEEK
124	2022-09-09 05:29:03	2022-09-09 05:45:48	100	1004	True	2022-09-09 05:45:48	anonymous	Yes	1960	Male	1	71	190	26.5	Excellent	No	No		1	0	No	1	CANC	Yes	2	2	ACUTE	2	5	No, not at all	5		Over the counter medications; if yes, provide details:	Ibuprofin PRN					Other Exercises. Please Provide details:	Daily stretching			Split Level Home	1	#NULL!		NO RESPONSE	#NULL!	MOD 3 OR MORE
125	2022-09-20 19:45:50	2022-09-20 19:55:53	100	602	True	2022-09-20 19:55:53	anonymous	Yes	1983	Male	1	71	185	25.8	Very Good	No	No		4	0	No	1	CANC	Yes	2	<1	ACUTE	2	2	No, not at all	0	No											Two story home	2	#NULL!		HIGH 3 OR MORE	5	HIGH 3 OR MORE
126	2022-09-07 21:19:56	2022-09-07 21:28:00	100	484	True	2022-09-07 21:28:00	anonymous	Yes	1976	Female	2	62	121	22.13	Very Good	Yes	Yes	Wrist pain	2	0	No	1	NONE	Yes	2	1	ACUTE	2	6	Yes, it led to a MODERATE	0	Yes	Over the counter medications; if yes, provide details:,Herbal, Traditional or Cannabis Based Remedies; if yes, provide details:,Massage therapy - by Massage Therapist	Alleve, Tylenol		Turmeric			Spinal Stabilization or Motor Control Exercises,Aerobic Exercise,Other Exercises. Please Provide details:	Pilates and yoga			Two story home	2	#NULL!		MOD 1 TO 2	2	MOD 3 OR MORE
127	2022-09-08 08:16:04	2022-09-08 08:30:53	100	889	True	2022-09-08 08:30:54	anonymous	Yes	1993	Female	2	65	193	32.11	Good	No	No		1	0	No	1	MAJORTHOP	Yes	2	<1	ACUTE	2	4	No, not at all	0	Yes	Massage therapy - by Massage Therapist						Spinal Stabilization or Motor Control Exercises,MDT/McKenzie Exercises,Muscle Energy Exercises,Aerobic Exercise,Electrotherapeutic or Thermal Agents,Postural, Ergonomic or Behavioral Changes				Apartment - Ground floor	1	#NULL!		MOD 3 OR MORE	3	MOD 3 OR MORE
128	2022-09-07 17:24:31	2022-09-07 17:32:20	100	469	True	2022-09-07 17:32:21	anonymous	Yes	1965	Female	2	63	118	20.9	Very Good	No	No		1	0	No	1	NONE	Yes	2	<1	ACUTE	2	2	No, not at all	0	No											Two story home	2	#NULL!		MOD 3 OR MORE	3	HIGH 3 OR MORE
129	2022-09-09 05:59:56	2022-09-09 06:21:37	100	1300	True	2022-09-09 06:21:37	anonymous	Yes	1974	Female	2	62	134	24.51	Very Good	No	No		1	0	No	1	NONE	No	1		NO	1	#NULL!		#NULL!												Two story home	2	#NULL!		LESS THAN ONCE PER WEEK	1	LESS THAN ONCE PER WEEK
130	2022-09-09 13:10:30	2022-09-09 13:24:35	100	845	True	2022-09-09 13:24:36	anonymous	Yes	1994	Male	1	69	193	28.5	Very Good	No	No		0	2	No	1	NONE	No	1		NO	1	#NULL!		#NULL!												Single story home	1	#NULL!		MOD 3 OR MORE	3	HIGH 1 TO 2
131	2022-09-07 19:43:32	2022-09-07 19:56:13	100	760	True	2022-09-07 19:56:13	anonymous	Yes	1995	Female	2	62	118	21.58	Very Good	No	No		1	0	No	1	NONE	Yes	2	<1	ACUTE	2	5	Yes, it led to a MINIMAL	0	Yes	Rest						Spinal Stabilization or Motor Control Exercises,Aerobic Exercise,Other PT Treatment: Provide details			Pilates based exercise	Apartment - Ground floor	1	#NULL!		HIGH 3 OR MORE	5	MOD 3 OR MORE
132	2022-09-11 19:56:34	2022-09-11 20:02:56	100	381	True	2022-09-11 20:02:56	anonymous	Yes	1970	Female	2	68	140	21.28	Excellent	No	No		2	0	No	1	NONE	No	1		NO	1	#NULL!		#NULL!												Three Story Home	3	#NULL!		HIGH 3 OR MORE	5	HIGH 3 OR MORE
133	2022-09-07 20:37:16	2022-09-07 20:52:01	100	885	True	2022-09-07 20:52:02	anonymous	Yes	1991	Female	2	68	140	21.28	Excellent	No	No		5	0	No	1	NONE	Yes	2	<1	ACUTE	2	5	Yes, it led to a MODERATE	0	No											Two story home	2	#NULL!		HIGH 3 OR MORE	5	MOD 3 OR MORE
134	2022-09-11 17:16:56	2022-09-11 17:27:20	100	623	True	2022-09-11 17:27:20	anonymous	Yes	1986	Female	2	68	160	24.33	Very Good	No	No		8	0	No	1	NONE	Yes	2	1	ACUTE	2	7	Yes, it led to a MINIMAL	0	Yes							Spinal Stabilization or Motor Control Exercises,Manual Therapy: Spinal Mobilization or Manipulation - by a PT,Postural, Ergonomic or Behavioral Changes				Two story home	2	#NULL!		MOD 1 TO 2	2	MOD 1 TO 2
135	2022-09-08 07:40:24	2022-09-08 07:52:24	100	720	True	2022-09-08 07:52:25	anonymous	Yes	1994	Female	2	68	180	27.37	Very Good	No	No		2	0	No	1	NONE	Yes	2	3	SUBACUTE	3	6	Yes, it led to a MINIMAL	5	Yes	Over the counter medications; if yes, provide details:	Tylenol					Spinal Stabilization or Motor Control Exercises,Dry Needling				Single story home	1	#NULL!		MOD 3 OR MORE	3	MOD 3 OR MORE
136	2022-09-08 08:49:59	2022-09-08 09:01:54	100	715	True	2022-09-08 09:01:56	anonymous	Yes	1958	Male	1	71	163	22.73	Very Good	No	No		2	0	No	1	NONE	Yes	2	<1	ACUTE	2	7	Yes, it led to a MINIMAL	1	Yes	Rest,Over the counter medications; if yes, provide details:,Chiropractic or Osteopathic Manipulation	Ibuprofen					Postural, Ergonomic or Behavioral Changes				Two story home	2	#NULL!		HIGH 3 OR MORE	5	HIGH 3 OR MORE
137	2022-09-07 17:53:26	2022-09-07 18:52:16	100	3530	True	2022-09-07 18:52:16	anonymous	Yes	1961	Male	1	68	170	25.85	Very Good	No	No		2	0	No	1	NONE	Yes	2	<1	ACUTE	2	5	No, not at all	3	Yes	Over the counter medications; if yes, provide details:	NSAIDs									Single story home	1	#NULL!		MOD 3 OR MORE	3	MOD 1 TO 2
138	2022-09-17 10:28:30	2022-09-17 10:34:08	100	338	True	2022-09-17 10:34:09	anonymous	Yes	1992	Male	1	63	230	40.74	Very Good	No	No		1	0	No	1	NONE	No	1		NO	1	#NULL!		#NULL!												Single story home	1	#NULL!		HIGH 3 OR MORE	5	MOD 3 OR MORE
139	2022-09-07 19:08:25	2022-09-07 19:14:53	100	388	True	2022-09-07 19:14:53	anonymous	Yes	1987	Male	1	64	140	24.03	Good	Yes	Yes	Finger, lower leg	3	0	No	1	NONE	Yes	2	3	SUBACUTE	3	5	Yes, it led to a MODERATE	4	Yes	Rest,Over the counter medications; if yes, provide details:						Spinal Stabilization or Motor Control Exercises,MDT/McKenzie Exercises,Muscle Energy Exercises,Manual Therapy: Spinal Mobilization or Manipulation - by a PT,Manual Therapy: Massage - by a PT				Two story home	2	#NULL!		MOD 1 TO 2	2	MOD 1 TO 2
140	2022-09-07 17:25:38	2022-09-07 17:37:24	100	706	True	2022-09-07 17:37:24	anonymous	Yes	1974	Female	2	69	165	24.36	Very Good	Yes	Yes	Neck pain, thumb/wrist pain, shoulder pain	3	0	No	1	NONE	Yes	2	3	SUBACUTE	3	7	Yes, it led to a MODERATE	0	Yes	Over the counter medications; if yes, provide details:,Massage therapy - by Massage Therapist	Ibuprofen and tylenol					Spinal Stabilization or Motor Control Exercises,Muscle Energy Exercises,Aerobic Exercise,Manual Therapy: Spinal Mobilization or Manipulation - by a PT,Manual Therapy: Massage - by a PT				Two story home	2	#NULL!		MOD 3 OR MORE	3	MOD 3 OR MORE
141	2022-09-07 17:55:43	2022-09-07 18:01:05	100	322	True	2022-09-07 18:01:06	anonymous	Yes	1990	Male	1	77	240	28.46	Very Good	No	No		1	0	No	1	NONE	No	1		NO	1	#NULL!		#NULL!												Two story home	2	#NULL!		MOD 1 TO 2	2	LESS THAN ONCE PER WEEK
142	2022-09-17 13:27:30	2022-09-17 13:39:04	100	693	True	2022-09-17 13:39:04	anonymous	Yes	1988	Female	2	70	150	21.52	Good	Yes	Yes	Right neck, scapular area	1	0	No	1	NONE	Yes	2	>12	CHRONIC	4	3	No, not at all	2	Yes	Massage therapy - by Massage Therapist						Spinal Stabilization or Motor Control Exercises,Aerobic Exercise,Manual Therapy: Massage - by a PT,Dry Needling,Postural, Ergonomic or Behavioral Changes				Three Story Home	3	#NULL!		LESS THAN ONCE PER WEEK	1	MOD 1 TO 2
143	2022-09-08 23:37:05	2022-09-08 23:54:31	100	1045	True	2022-09-08 23:54:32	anonymous	Yes	1990	Female	2	68	190	28.89	Good	No	No		2	1	No	1	MAJORTHOP,MET	Yes	2	3	SUBACUTE	3	3	Yes, it led to a MINIMAL	2	Yes	Massage therapy - by Massage Therapist						Spinal Stabilization or Motor Control Exercises,MDT/McKenzie Exercises,Muscle Energy Exercises,Aerobic Exercise,Manual Therapy: Spinal Mobilization or Manipulation - by a PT,Manual Therapy: Massage -				Apartment - 2nd floor or higher.	2	2	No	MOD 1 TO 2	2	MOD 1 TO 2
144	2022-09-07 18:39:19	2022-09-07 18:49:31	100	611	True	2022-09-07 18:49:31	anonymous	Yes	1981	Female	2	65	176	29.28	Very Good	No	No		3	0	No	1	MAJORTHOP,CARD	Yes	2	2	ACUTE	2	5	Yes, it led to a MINIMAL	3	Yes	Over the counter medications; if yes, provide details:	Aleve					Spinal Stabilization or Motor Control Exercises,Aerobic Exercise,Dry Needling,Postural, Ergonomic or Behavioral Changes				Two story home	2	#NULL!		MOD 1 TO 2	2	MOD 1 TO 2
145	2022-09-09 21:17:10	2022-09-09 21:30:45	100	815	True	2022-09-09 21:30:46	anonymous	Yes	1969	Female	2	66	138	22.27	Excellent	No	No		1	0	No	1	NONE	Yes	2	<1	ACUTE	2	2	No, not at all	2	Yes	Over the counter medications; if yes, provide details:	Ibuprofen					Spinal Stabilization or Motor Control Exercises,Aerobic Exercise,Other Exercises. Please Provide details:,Other Manual Therapy - Provide Details,Postural, Ergonomic or Behavioral Changes	Yoga	Self massage with balls / rollers		Split Level Home	1	#NULL!		HIGH 3 OR MORE	5	MOD 1 TO 2
146	2022-09-08 10:25:51	2022-09-08 10:33:31	100	460	True	2022-09-08 10:33:32	anonymous	Yes	1972	Male	1	70	180	25.82	Very Good	No	No		0	1	No	1	NONE	Yes	2	<1	ACUTE	2	7	Yes, it led to a MAJOR de	0	Yes	Rest,Over the counter medications; if yes, provide details:	ibuprofen					Spinal Stabilization or Motor Control Exercises,MDT/McKenzie Exercises				Two story home	2	#NULL!		HIGH 1 TO 2	4	LESS THAN ONCE PER WEEK
147	2022-09-08 13:26:06	2022-09-08 13:31:58	100	352	True	2022-09-08 13:31:59	anonymous	Yes	1989	Male	1	68	155	23.57	Very Good	No	No		1	1	No	1	NONE	No	1		NO	1	#NULL!		#NULL!												Single story home	1	#NULL!		MOD 1 TO 2	2	LESS THAN ONCE PER WEEK
148	2022-09-07 20:42:07	2022-09-07 20:49:08	100	420	True	2022-09-07 20:49:08	anonymous	Yes	1987	Male	1	73	250	32.98	Good	No	No		0	0	No	1	NONE	Yes	2	<1	ACUTE	2	6	Yes, it led to a MINIMAL	2	Yes	Over the counter medications; if yes, provide details:,Chiropractic or Osteopathic Manipulation,Massage therapy - by Massage Therapist,Other Non-Physical Therapy Treatment: Provide details	Aleve				Dry Needling	Spinal Stabilization or Motor Control Exercises,MDT/McKenzie Exercises,Muscle Energy Exercises,Aerobic Exercise,Manual Therapy: Spinal Mobilization or Manipulation - by a PT,Dry Needling				Single story home	1	#NULL!		HIGH 1 TO 2	4	MOD 1 TO 2
149	2022-09-08 03:01:32	2022-09-08 03:10:42	100	550	True	2022-09-08 03:10:43	anonymous	Yes	1990	Male	1	69	182	26.87	Good	No	No		1	0	No	1	NONE	Yes	2	<1	ACUTE	2	2	No, not at all	0	No											Single story home	1	#NULL!		HIGH 3 OR MORE	5	HIGH 3 OR MORE
150	2022-09-09 07:58:10	2022-09-09 08:05:13	100	423	True	2022-09-09 08:05:13	anonymous	Yes	1953	Female	2	67	150	23.49	Excellent	No	No		1	0	No	1	NONE	No	1		NO	1	#NULL!		#NULL!												Two story home	2	#NULL!		LESS THAN ONCE PER WEEK	1	MOD 1 TO 2
151	2022-09-08 11:22:57	2022-09-08 11:28:23	100	325	True	2022-09-08 11:28:23	anonymous	Yes	1976	Male	1	65	185	30.78	Good	No	No		0	0	No	1	NONE	No	1		NO	1	#NULL!		#NULL!												Single story home	1	#NULL!		MOD 3 OR MORE	3	MOD 3 OR MORE
152	2022-09-10 09:21:38	2022-09-10 09:29:57	100	498	True	2022-09-10 09:29:58	anonymous	Yes	1969	Male	1	73	200	26.38	Excellent	No	No		1	0	No	1	NONE	Yes	2	2	ACUTE	2	3	No, not at all	5	Yes	Over the counter medications; if yes, provide details:	advil					MDT/McKenzie Exercises,Aerobic Exercise,Other Exercises. Please Provide details:	trunk strengthening plus yoga			Two story home	2	#NULL!		MOD 3 OR MORE	3	HIGH 3 OR MORE
153	2022-09-07 19:49:39	2022-09-07 19:59:28	100	589	True	2022-09-07 19:59:29	anonymous	Yes	1972	Female	2	64	120	20.6	Very Good	No	No		2	0	No	1	NONE	Yes	2	1	ACUTE	2	3	Yes, it led to a MINIMAL	0	Yes	Chiropractic or Osteopathic Manipulation,Other Non-Physical Therapy Treatment: Provide details					Yoga	Other Exercises. Please Provide details:,Postural, Ergonomic or Behavioral Changes	Yoga			Three Story Home	3	#NULL!		MOD 1 TO 2	2	MOD 1 TO 2
154	2022-09-07 18:32:04	2022-09-07 18:38:44	100	399	True	2022-09-07 18:38:44	anonymous	Yes	1994	Male	1	74	190	24.39	Very Good	No	No		0	0	No	1	NONE	Yes	2	1	ACUTE	2	2	No, not at all	0	Yes	Rest						Spinal Stabilization or Motor Control Exercises				Two story home	2	#NULL!		HIGH 1 TO 2	4	LESS THAN ONCE PER WEEK
155	2022-09-07 20:54:08	2022-09-07 21:00:52	100	404	True	2022-09-07 21:00:53	anonymous	Yes	1991	Female	2	64	120	20.6	Very Good	Yes	Yes	Right hand	4	1	No	1	NONE	Yes	2	1	ACUTE	2	6	No, not at all	3	No											Apartment - 2nd floor or higher.	1	3	Yes	HIGH 1 TO 2	4	MOD 1 TO 2
156	2022-09-07 21:10:18	2022-09-07 21:20:38	100	620	True	2022-09-07 21:20:38	anonymous	Yes	1988	Female	2	66	140	22.59	Excellent	No	No		1	0	No	1	NONE	No	1		NO	1	#NULL!		#NULL!												Apartment - 2nd floor or higher.	1	8	Yes	HIGH 3 OR MORE	5	HIGH 1 TO 2
157	2022-09-07 23:49:49	2022-09-08 00:05:42	100	952	True	2022-09-08 00:05:42	anonymous	Yes	1990	Male	1	70	178	25.54	Very Good	No	No		3	1	No	1	NONE	Yes	2	<1	ACUTE	2	3	No, not at all	1	No											Apartment - Ground floor	1	#NULL!		MOD 1 TO 2	2	LESS THAN ONCE PER WEEK
158	2022-09-12 14:15:43	2022-09-12 14:24:38	100	534	True	2022-09-12 14:24:38	anonymous	Yes	1986	Female	2	71	200	27.89	Good	Yes	No	Lumbar radiculopathy	1	1	No	1	NONE	Yes	2	>12	CHRONIC	4	8	Yes, it led to a MINIMAL	2	Yes	Over the counter medications; if yes, provide details:,Herbal, Traditional or Cannabis Based Remedies; if yes, provide details:,Chiropractic or Osteopathic Manipulation	Ibuprofen, Tylenol		CBD oil			Spinal Stabilization or Motor Control Exercises,MDT/McKenzie Exercises,Muscle Energy Exercises,Aerobic Exercise,Other Exercises. Please Provide details:	Squats, dead lifts, leg press			Single story home	1	#NULL!		MOD 3 OR MORE	3	MOD 3 OR MORE
159	2022-09-08 16:53:06	2022-09-08 17:04:32	100	686	True	2022-09-08 17:04:33	anonymous	Yes	1990	Male	1	68	162	24.63	Excellent	Yes	No	Low back, R posterior thigh and calf (radicular pain)	1	0	No	1	NONE	Yes	2	>12	CHRONIC	4	8	Yes, it led to a MAJOR de	4	Yes	Rest						Spinal Stabilization or Motor Control Exercises,MDT/McKenzie Exercises,Aerobic Exercise,Manual Therapy: Spinal Mobilization or Manipulation - by a PT,Dry Needling,Postural, Ergonomic or Behavioral Cha			Self massage	Apartment - 2nd floor or higher.	1	2	Yes	HIGH 3 OR MORE	5	HIGH 3 OR MORE
160	2022-09-07 21:09:34	2022-09-07 21:17:26	100	472	True	2022-09-07 21:17:26	anonymous	Yes	1992	Female	2	65	240	39.93	Good	No	No		3	1	No	1	NONE	Yes	2	6	SUBACUTE	3	7	Yes, it led to a MINIMAL	2	Yes	Rest,Over the counter medications; if yes, provide details:	tylenol					Spinal Stabilization or Motor Control Exercises,MDT/McKenzie Exercises,Electrotherapeutic or Thermal Agents				Split Level Home	1	#NULL!		MOD 1 TO 2	2	MOD 1 TO 2
161	2022-09-13 19:42:26	2022-09-13 19:50:03	100	456	True	2022-09-13 19:50:03	anonymous	Yes	1995	Female	2	67	175	27.41	Good	No	No		1	4	No	1	NONE	Yes	2	<1	ACUTE	2	4	Yes, it led to a MINIMAL	0	Yes	Rest						Spinal Stabilization or Motor Control Exercises,Aerobic Exercise,Manual Therapy: Spinal Mobilization or Manipulation - by a PT,Dry Needling				Apartment - Ground floor	1	#NULL!		LESS THAN ONCE PER WEEK	1	LESS THAN ONCE PER WEEK
162	2022-09-07 17:08:02	2022-09-07 17:14:00	100	358	True	2022-09-07 17:14:00	anonymous	Yes	1971	Female	2	64	135	23.17	Excellent	No	No		4	3	No	1	NONE	Yes	2	<1	ACUTE	2	4	Yes, it led to a MINIMAL	0	Yes	Rest,Over the counter medications; if yes, provide details:	Advil					Spinal Stabilization or Motor Control Exercises,Muscle Energy Exercises				Two story home	2	#NULL!		HIGH 3 OR MORE	5	MOD 1 TO 2
163	2022-09-07 18:46:16	2022-09-07 18:56:49	100	633	True	2022-09-07 18:56:49	anonymous	Yes	1991	Female	2	66	170	27.44	Excellent	No	No		2	0	No	1	NONE	Yes	2	4	SUBACUTE	3	4	No, not at all	3	Yes	Over the counter medications; if yes, provide details:,Massage therapy - by Massage Therapist	Ibuprofen					Spinal Stabilization or Motor Control Exercises,MDT/McKenzie Exercises,Muscle Energy Exercises,Aerobic Exercise				Two story home	2	#NULL!		HIGH 3 OR MORE	5	HIGH 3 OR MORE
164	2022-09-20 04:46:14	2022-09-20 04:53:57	100	462	True	2022-09-20 04:53:57	anonymous	Yes	1970	Female	2	62	152	27.8	Good	Yes	Yes	neck/shoulder, R hip	4	0	No	1	NONE	Yes	2	>12	CHRONIC	4	5	Yes, it led to a MINIMAL	1	Yes	Rest,Other Non-Physical Therapy Treatment: Provide details					stretching, self traction, dry needling	Spinal Stabilization or Motor Control Exercises,Dry Needling,Postural, Ergonomic or Behavioral Changes				Two story home	2	#NULL!		LESS THAN ONCE PER WEEK	1	MOD 1 TO 2
165	2022-09-07 17:08:59	2022-09-07 17:17:20	100	501	True	2022-09-07 17:17:21	anonymous	Yes	1970	Female	2	63	125	22.14	Excellent	Yes	No	back, hip	2	0	No	1	NONE	Yes	2	2	ACUTE	2	8	Yes, it led to a MINIMAL	0	Yes	Rest,Other Non-Physical Therapy Treatment: Provide details					stim, stretching	Muscle Energy Exercises,Electrotherapeutic or Thermal Agents				Two story home	2	#NULL!		HIGH 3 OR MORE	5	HIGH 3 OR MORE
166	2022-09-07 18:08:00	2022-09-07 18:21:17	100	796	True	2022-09-07 18:21:17	anonymous	Yes	1991	Female	2	64	143	24.54	Excellent	No	No		1	0	No	1	NONE	Yes	2	1	ACUTE	2	4	Yes, it led to a MINIMAL	0	Yes	Over the counter medications; if yes, provide details:	Ibuprofen or Tylenol					Spinal Stabilization or Motor Control Exercises,Aerobic Exercise				Two story home	2	#NULL!		HIGH 1 TO 2	4	HIGH 1 TO 2
167	2022-09-08 08:09:40	2022-09-08 08:17:10	100	449	True	2022-09-08 08:17:10	anonymous	Yes	1986	Male	1	66	166	26.79	Very Good	No	No		0	0	No	1	NONE	Yes	2	<1	ACUTE	2	4	No, not at all	1	No											Apartment - 2nd floor or higher.	1	1	No	HIGH 1 TO 2	4	HIGH 3 OR MORE
168	2022-09-12 11:18:32	2022-09-12 14:05:49	100	10037	True	2022-09-12 14:05:51	anonymous	Yes	1969	Female	2	68	163	24.78	Very Good	No	No		2	0	No	1	MAJORTHOP	Yes	2	<1	ACUTE	2	4	Yes, it led to a MINIMAL	0	Yes	Chiropractic or Osteopathic Manipulation						Spinal Stabilization or Motor Control Exercises,Aerobic Exercise				Single story home	1	#NULL!		MOD 3 OR MORE	3	MOD 1 TO 2
169	2022-09-16 08:36:07	2022-09-16 08:42:46	100	398	True	2022-09-16 08:42:47	anonymous	Yes	1994	Female	2	70	175	25.11	Excellent	No	No		0	0	No	1	NONE	No	1		NO	1	#NULL!		#NULL!												Two story home	2	#NULL!		HIGH 3 OR MORE	5	HIGH 1 TO 2
170	2022-09-12 10:40:02	2022-09-12 13:05:52	100	8750	True	2022-09-12 13:05:53	anonymous	Yes	1978	Female	2	69	155	22.89	Excellent	Yes	No	Lumbar	1	0	No	1	NONE	Yes	2	2	ACUTE	2	7	Yes, it led to a MODERATE	2	Yes	Over the counter medications; if yes, provide details:,Chiropractic or Osteopathic Manipulation,Massage therapy - by Massage Therapist,Acupuncture	Naproxen					Spinal Stabilization or Motor Control Exercises,MDT/McKenzie Exercises,Muscle Energy Exercises,Manual Therapy: Spinal Mobilization or Manipulation - by a PT,Dry Needling,Electrotherapeutic or Thermal				Split Level Home	1	#NULL!		HIGH 3 OR MORE	5	HIGH 3 OR MORE
171	2022-09-07 22:45:02	2022-09-07 22:54:28	100	565	True	2022-09-07 22:54:28	anonymous	Yes	1969	Female	2	66	195	31.47	Good	No	No		2	1	No	1	NONE	Yes	2	4	SUBACUTE	3	4	Yes, it led to a MINIMAL	2	Yes	Rest,Over the counter medications; if yes, provide details:,Massage therapy - by Massage Therapist	motrin					Muscle Energy Exercises,Electrotherapeutic or Thermal Agents				Two story home	2	#NULL!		LESS THAN ONCE PER WEEK	1	LESS THAN ONCE PER WEEK
172	2022-09-09 07:18:03	2022-09-09 07:30:36	100	752	True	2022-09-09 07:30:36	anonymous	Yes	1995	Female	2	64	143	24.54	Very Good	No	No		4	0	No	1	NONE	No	1		NO	1	#NULL!		#NULL!												Apartment - 2nd floor or higher.	1	17	Yes	HIGH 3 OR MORE	5	HIGH 3 OR MORE
173	2022-09-08 14:12:57	2022-09-08 14:18:43	100	346	True	2022-09-08 14:18:44	anonymous	Yes	1965	Female	2	65	135	22.46	Very Good	No	No		1	0	No	1	NONE	Yes	2	<1	ACUTE	2	3	No, not at all	0	Yes	Over the counter medications; if yes, provide details:	Advil					Spinal Stabilization or Motor Control Exercises				Three Story Home	3	#NULL!		HIGH 3 OR MORE	5	HIGH 3 OR MORE
174	2022-09-07 19:44:42	2022-09-07 19:57:18	100	755	True	2022-09-07 19:57:18	anonymous	Yes	1984	Female	2	64	138	23.69	Very Good	Yes	No	Back, right hip	2	0	No	1	MAJORTHOP	Yes	2	>12	CHRONIC	4	7	Yes, it led to a MINIMAL	1	Yes							Spinal Stabilization or Motor Control Exercises,Muscle Energy Exercises,Manual Therapy: Spinal Mobilization or Manipulation - by a PT,Manual Therapy: Massage - by a PT,Postural, Ergonomic or Behaviora			Myofascial decompression	Apartment - 2nd floor or higher.	2	2	No	HIGH 1 TO 2	4	MOD 1 TO 2
175	2022-09-07 17:29:29	2022-09-07 17:35:55	100	386	True	2022-09-07 17:35:56	anonymous	Yes	1985	Male	1	68	195	29.65	Good	No	No		2	0	No	1	MAJORTHOP	Yes	2	>12	CHRONIC	4	7	Yes, it led to a MINIMAL	1	Yes	Over the counter medications; if yes, provide details:	NDAID					Spinal Stabilization or Motor Control Exercises,Manual Therapy: Spinal Mobilization or Manipulation - by a PT				Two story home	2	#NULL!		MOD 1 TO 2	2	LESS THAN ONCE PER WEEK
176	2022-09-08 16:09:41	2022-09-08 17:07:11	100	3449	True	2022-09-08 17:07:12	anonymous	Yes	1985	Female	2	61	120	22.67	Good	No	No		3	0	No	1	MET	Yes	2	<1	ACUTE	2	6	No, not at all	0	Yes							Muscle Energy Exercises				Single story home	1	#NULL!		HIGH 3 OR MORE	5	LESS THAN ONCE PER WEEK
177	2022-09-07 18:48:32	2022-09-07 19:07:35	100	1143	True	2022-09-07 19:07:36	anonymous	Yes	1961	Female	2	62	117	21.4	Excellent	No	No		1	0	No	1	NONE	Yes	2	<1	ACUTE	2	2	No, not at all	0	Yes	Over the counter medications; if yes, provide details:,Other Non-Physical Therapy Treatment: Provide details	aleve				TENS, ice, yoga	Spinal Stabilization or Motor Control Exercises,MDT/McKenzie Exercises,Muscle Energy Exercises,Aerobic Exercise,Other Exercises. Please Provide details:,Manual Therapy: Spinal Mobilization or Manipula	yoga, boot camp, theraband, neuromuscular re-education, Swiss ball, body resisted, biking, running, skiing			Three Story Home	3	#NULL!		HIGH 3 OR MORE	5	HIGH 3 OR MORE
178	2022-09-08 05:51:12	2022-09-08 06:07:18	100	965	True	2022-09-08 06:07:18	anonymous	Yes	1965	Female	2	62	155	28.35	Very Good	No	No		1	0	No	1	NONE	Yes	2	1	ACUTE	2	2	No, not at all	1	Yes	Over the counter medications; if yes, provide details:,Massage therapy - by Massage Therapist	NSAIDS					MDT/McKenzie Exercises,Aerobic Exercise,Postural, Ergonomic or Behavioral Changes				Apartment - 2nd floor or higher.	2	2	No	HIGH 3 OR MORE	5	HIGH 1 TO 2
179	2022-09-07 18:39:00	2022-09-07 18:50:38	100	697	True	2022-09-07 18:50:38	anonymous	Yes	1963	Male	1	70	187	26.83	Very Good	No	No		0	0	No	1	NONE	Yes	2	1	ACUTE	2	7	Yes, it led to a MODERATE	0	Yes	Rest,Over the counter medications; if yes, provide details:	Aleve 2 pills daily x 1 week					Spinal Stabilization or Motor Control Exercises,Aerobic Exercise,Other Exercises. Please Provide details:,Electrotherapeutic or Thermal Agents	Stretching			Two story home	2	#NULL!		HIGH 3 OR MORE	5	HIGH 1 TO 2
180	2022-09-07 17:05:25	2022-09-07 17:13:27	100	482	True	2022-09-07 17:13:28	anonymous	Yes	1977	Male	1	65	161	26.79	Very Good	No	No		3	0	No	1	MAJORTHOP	No	1		NO	1	#NULL!		#NULL!												Two story home	2	#NULL!		MOD 3 OR MORE	3	MOD 1 TO 2
181	2022-09-07 20:16:03	2022-09-07 20:25:09	100	546	True	2022-09-07 20:25:10	anonymous	Yes	1992	Male	1	71	190	26.5	Very Good	No	No		1	0	No	1	NONE	Yes	2	<1	ACUTE	2	3	Yes, it led to a MINIMAL	0	Yes	Rest						Spinal Stabilization or Motor Control Exercises,MDT/McKenzie Exercises,Aerobic Exercise				Two story home	2	#NULL!		MOD 1 TO 2	2	MOD 1 TO 2
182	2022-09-23 19:16:39	2022-09-23 19:32:45	100	965	True	2022-09-23 19:32:45	anonymous	Yes	1961	Male	1	67	180	28.19	Very Good	Yes	Yes	Neck, low back, wrist	5	0	No	1	CARD	Yes	2	6	SUBACUTE	3	5	Yes, it led to a MINIMAL	8	Yes	Rest,Over the counter medications; if yes, provide details:	Naprosyn					Spinal Stabilization or Motor Control Exercises,MDT/McKenzie Exercises,Aerobic Exercise,Manual Therapy: Spinal Mobilization or Manipulation - by a PT,Manual Therapy: Massage - by a PT,Postural, Ergono				Single story home	1	#NULL!		MOD 3 OR MORE	3	MOD 3 OR MORE
183	2022-09-11 18:15:10	2022-09-11 18:21:47	100	396	True	2022-09-11 18:21:48	anonymous	Yes	1995	Female	2	60	128	25	Excellent	Yes	Yes	Neck pain	1	0	No	1	NONE	Yes	2	<1	ACUTE	2	6	Yes, it led to a MINIMAL	0	Yes	Rest						Spinal Stabilization or Motor Control Exercises,Manual Therapy: Spinal Mobilization or Manipulation - by a PT,Manual Therapy: Massage - by a PT				Apartment - 2nd floor or higher.	2	2	No	LESS THAN ONCE PER WEEK	1	LESS THAN ONCE PER WEEK
184	2022-09-07 17:27:09	2022-09-07 17:34:45	100	456	True	2022-09-07 17:34:46	anonymous	Yes	1991	Male	1	75	198	24.75	Very Good	No	No		1	0	No	1	NONE	Yes	2	1	ACUTE	2	8	Yes, it led to a MINIMAL	0	Yes	Rest,Over the counter medications; if yes, provide details:	Ibuprofen					Spinal Stabilization or Motor Control Exercises,Aerobic Exercise,Dry Needling				Apartment - Ground floor	1	#NULL!		HIGH 1 TO 2	4	MOD 3 OR MORE
185	2022-09-07 17:28:54	2022-09-07 17:39:45	100	650	True	2022-09-07 17:39:45	anonymous	Yes	1992	Female	2	68	168	25.54	Very Good	No	No		1	1	No	1	NONE	Yes	2	3	SUBACUTE	3	5	Yes, it led to a MINIMAL	0	Yes	Rest,Over the counter medications; if yes, provide details:	Ibuprofen					Spinal Stabilization or Motor Control Exercises,MDT/McKenzie Exercises,Aerobic Exercise,Other Exercises. Please Provide details:,Dry Needling,Postural, Ergonomic or Behavioral Changes,Other PT Treatme	General core and hip strengthening		Purchased new OTC orthotics for my work shoes	Apartment - 2nd floor or higher.	3	3	No	HIGH 1 TO 2	4	MOD 3 OR MORE
186	2022-09-07 17:05:11	2022-09-07 17:11:07	100	355	True	2022-09-07 17:11:08	anonymous	Yes	1993	Female	2	63	134	23.73	Very Good	No	No		6	0	No	1	NONE	Yes	2	<1	ACUTE	2	3	Yes, it led to a MINIMAL	0	Yes	Rest,Massage therapy - by Massage Therapist						Spinal Stabilization or Motor Control Exercises,Aerobic Exercise,Manual Therapy: Spinal Mobilization or Manipulation - by a PT,Manual Therapy: Massage - by a PT				Apartment - 2nd floor or higher.	3	3	No	HIGH 3 OR MORE	5	HIGH 3 OR MORE
187	2022-09-08 13:01:24	2022-09-08 13:12:30	100	665	True	2022-09-08 13:12:31	anonymous	Yes	1990	Female	2	66	130	20.98	Excellent	No	No		2	0	No	1	NONE	Yes	2	>12	CHRONIC	4	6	Yes, it led to a MINIMAL	5	Yes	Other Non-Physical Therapy Treatment: Provide details					None- only did PT for LBP	Spinal Stabilization or Motor Control Exercises,Aerobic Exercise,Postural, Ergonomic or Behavioral Changes				Two story home	2	#NULL!		HIGH 1 TO 2	4	HIGH 3 OR MORE
188	2022-09-11 12:23:16	2022-09-11 12:32:56	100	579	True	2022-09-11 12:32:56	anonymous	Yes	1959	Female	2	65	163	27.12	Good	Yes	Yes	Knee	3	1	No	1	MET	Yes	2	2	ACUTE	2	7	Yes, it led to a MODERATE	4	Yes	Other Non-Physical Therapy Treatment: Provide details						Spinal Stabilization or Motor Control Exercises,Muscle Energy Exercises,Other PT Treatment: Provide details			SI belt	Single story home	1	#NULL!		MOD 3 OR MORE	3	MOD 1 TO 2
189	2022-09-07 17:07:20	2022-09-07 17:15:43	100	503	True	2022-09-07 17:15:44	anonymous	Yes	1981	Female	2	64	125	21.45	Very Good	Yes	No	Thoracic spine, lumbar spine, cervical spine	3	0	No	1	OSTEOPEN,CANC	Yes	2	6	SUBACUTE	3	7	Yes, it led to a MINIMAL	8	Yes	Chiropractic or Osteopathic Manipulation,Acupuncture						Spinal Stabilization or Motor Control Exercises,Aerobic Exercise,Dry Needling				Split Level Home	1	#NULL!		MOD 3 OR MORE	3	MOD 1 TO 2
190	2022-09-07 17:32:24	2022-09-07 17:41:57	100	572	True	2022-09-07 17:41:57	anonymous	Yes	1965	Female	2	67	138	21.61	Excellent	Yes	Yes	Knee, rib	3	0	No	1	OSTEOPEN,MAJORTHO	Yes	2	<1	ACUTE	2	5	No, not at all	0	No											Two story home	2	#NULL!		HIGH 3 OR MORE	5	LESS THAN ONCE PER WEEK
191	2022-09-07 19:32:36	2022-09-07 19:38:27	100	351	True	2022-09-07 19:38:28	anonymous	Yes	1994	Male	1	70	235	33.72	Fair	No	No		3	0	No	1	NONE	Yes	2	2	ACUTE	2	8	Yes, it led to a MINIMAL	0	Yes	Rest,Other Non-Physical Therapy Treatment: Provide details						Spinal Stabilization or Motor Control Exercises,MDT/McKenzie Exercises,Aerobic Exercise,Manual Therapy: Spinal Mobilization or Manipulation - by a PT				Three Story Home	3	#NULL!		HIGH 1 TO 2	4	MOD 1 TO 2
192	2022-09-07 19:32:26	2022-09-07 19:39:29	100	422	True	2022-09-07 19:39:29	anonymous	Yes	1989	Male	1	66	130	20.98	Very Good	No	No		1	0	No	1	NONE	No	1		NO	1	#NULL!		#NULL!												Single story home	1	#NULL!		MOD 1 TO 2	2	MOD 1 TO 2
193	2022-09-08 08:14:12	2022-09-08 08:21:54	100	462	True	2022-09-08 08:21:56	anonymous	Yes	1988	Male	1	69	168	24.81	Very Good	No	No		2	0	No	1	NONE	No	1		NO	1	#NULL!		#NULL!												Two story home	2	#NULL!		MOD 3 OR MORE	3	HIGH 3 OR MORE
194	2022-09-08 11:15:43	2022-09-08 13:19:36	100	7433	True	2022-09-08 13:19:36	anonymous	Yes	1993	Female	2	66	154	24.85	Excellent	No	No		2	1	No	1	NONE	Yes	2	<1	ACUTE	2	1	No, not at all	0	Yes	Massage therapy - by Massage Therapist						Manual Therapy: Spinal Mobilization or Manipulation - by a PT				Two story home	2	#NULL!		MOD 3 OR MORE	3	HIGH 1 TO 2
195	2022-09-12 06:00:36	2022-09-12 06:13:36	100	780	True	2022-09-12 06:13:37	anonymous	Yes	1966	Male	1	72	165	22.38	Excellent	No	No		2	0	No	1	MAJORTHOP	Yes	2	<1	ACUTE	2	3	Yes, it led to a MINIMAL	0	Yes	Rest,Over the counter medications; if yes, provide details:	Alieve					MDT/McKenzie Exercises,Manual Therapy: Massage - by a PT,Dry Needling,Electrotherapeutic or Thermal Agents,Other PT Treatment: Provide details			Stretching	Two story home	2	#NULL!		HIGH 3 OR MORE	5	MOD 1 TO 2
196	2022-09-08 11:49:15	2022-09-08 11:59:01	100	586	True	2022-09-08 11:59:02	anonymous	Yes	1983	Female	2	63	170	30.11	Good	No	No		1	0	No	1	NONE	Yes	2	<1	ACUTE	2	7	No, not at all	3	No											Two story home	2	#NULL!		HIGH 1 TO 2	4	MOD 1 TO 2
197	2022-09-07 22:00:41	2022-09-07 22:10:26	100	585	True	2022-09-07 22:10:27	anonymous	Yes	1977	Female	2	68	190	28.89	Excellent	No	No		0	0	No	1	NONE	No	1		NO	1	#NULL!		#NULL!												Two story home	2	#NULL!		MOD 3 OR MORE	3	MOD 3 OR MORE
198	2022-09-08 22:56:57	2022-09-08 23:05:07	100	490	True	2022-09-08 23:05:07	anonymous	Yes	1982	Female	2	66	145	23.4	Very Good	No	No		2	0	No	1	NONE	No	1		NO	1	#NULL!		#NULL!												Split Level Home	1	#NULL!		HIGH 3 OR MORE	5	HIGH 3 OR MORE
199	2022-09-07 21:29:14	2022-09-07 21:42:48	100	814	True	2022-09-07 21:42:48	anonymous	Yes	1979	Female	2	68	132	20.07	Very Good	No	No		3	0	No	1	NONE	Yes	2	<1	ACUTE	2	4	No, not at all	0	No											Single story home	1	#NULL!		MOD 1 TO 2	2	MOD 1 TO 2
200	2022-09-07 17:04:13	2022-09-07 17:15:39	100	685	True	2022-09-07 17:15:39	anonymous	Yes	1959	Male	1	76	210	25.56	Very Good	No	No		2	1	No	1	NONE	Yes	2	3	SUBACUTE	3	4	Yes, it led to a MINIMAL	3	Yes	Over the counter medications; if yes, provide details:	ibuprofen					Spinal Stabilization or Motor Control Exercises,MDT/McKenzie Exercises,Muscle Energy Exercises,Aerobic Exercise,Other Exercises. Please Provide details:	hip mobility and thoracic mobility exercises			Single story home	1	#NULL!		LESS THAN ONCE PER WEEK	1	LESS THAN ONCE PER WEEK
201	2022-09-09 08:56:44	2022-09-09 09:11:27	100	882	True	2022-09-09 09:11:28	anonymous	Yes	1964	Female	2	63	138	24.44	Excellent	Yes	Yes	Left low back, left later	1	0	No	1	NONE	Yes	2	4	SUBACUTE	3	5	No, not at all	2	Yes	Chiropractic or Osteopathic Manipulation,Massage therapy - by Massage Therapist						Spinal Stabilization or Motor Control Exercises,MDT/McKenzie Exercises,Muscle Energy Exercises,Manual Therapy: Spinal Mobilization or Manipulation - by a PT,Manual Therapy: Massage - by a PT,Dry Needl				Single story home	1	#NULL!		MOD 3 OR MORE	3	MOD 3 OR MORE
202	2022-09-08 08:22:24	2022-09-08 08:28:55	100	391	True	2022-09-08 08:28:56	anonymous	Yes	1994	Female	2	60	145	28.32	Good	Yes	Yes	ankle, thumb	3	1	No	1	MAJORTHOP	Yes	2	1	ACUTE	2	7	Yes, it led to a MINIMAL	1	Yes	Over the counter medications; if yes, provide details:,Massage therapy - by Massage Therapist	ibuprofen, tylenol					Spinal Stabilization or Motor Control Exercises,Aerobic Exercise,Dry Needling				Apartment - Ground floor	1	#NULL!		HIGH 3 OR MORE	5	MOD 1 TO 2
203	2022-09-08 13:09:02	2022-09-08 13:14:11	100	309	True	2022-09-08 13:14:12	anonymous	Yes	1980	Female	2	68	190	28.89	Very Good	No	No		1	1	No	1	NONE	Yes	2	<1	ACUTE	2	2	No, not at all	1	No											Single story home	1	#NULL!		MOD 3 OR MORE	3	HIGH 3 OR MORE
204	2022-09-08 08:44:23	2022-09-08 08:50:17	100	353	True	2022-09-08 08:50:17	anonymous	Yes	1988	Female	2	65	160	26.62	Very Good	No	No		2	0	No	1	NONE	No	1		NO	1	#NULL!		#NULL!												Two story home	2	#NULL!		HIGH 3 OR MORE	5	MOD 3 OR MORE
205	2022-09-09 07:15:02	2022-09-09 07:22:33	100	450	True	2022-09-09 07:22:34	anonymous	Yes	1969	Male	1	70	220	31.56	Excellent	Yes	Yes	knee, foot	1	0	No	1	NONE	No	1		NO	1	#NULL!		#NULL!												Two story home	2	#NULL!		HIGH 3 OR MORE	5	HIGH 1 TO 2
206	2022-09-07 18:16:52	2022-09-07 18:30:54	100	842	True	2022-09-07 18:30:55	anonymous	Yes	1985	Female	2	64	132	22.66	Very Good	Yes	No	Lumbar spine and left hip	6	0	No	1	NONE	Yes	2	>12	CHRONIC	4	7	Yes, it led to a MODERATE	1	Yes	Over the counter medications; if yes, provide details:,Prescription medications; if yes, provide details:,Massage therapy - by Massage Therapist	Ibuprofen	Naproxen, prednisone				Spinal Stabilization or Motor Control Exercises,MDT/McKenzie Exercises,Muscle Energy Exercises,Aerobic Exercise,Manual Therapy: Spinal Mobilization or Manipulation - by a PT,Manual Therapy: Massage -				Two story home	2	#NULL!		MOD 3 OR MORE	3	MOD 3 OR MORE
207	2022-09-22 15:09:59	2022-09-22 15:16:32	100	392	True	2022-09-22 15:16:32	anonymous	Yes	1991	Male	1	70	155	22.24	Very Good	No	No		4	0	No	1	NONE	No	1		NO	1	#NULL!		#NULL!												Single story home	1	#NULL!		MOD 3 OR MORE	3	LESS THAN ONCE PER WEEK
208	2022-09-07 17:34:01	2022-09-07 17:42:14	100	493	True	2022-09-07 17:42:15	anonymous	Yes	1983	Male	1	70	165	23.67	Very Good	Yes	Yes	Lumbar, R shoulder, L leg	5	0	No	1	NONE	Yes	2	>12	CHRONIC	4	6	Yes, it led to a MODERATE	13.1	Yes	Prescription medications; if yes, provide details:,Herbal, Traditional or Cannabis Based Remedies; if yes, provide details:,Corticosteroid or Other Injection,Other Non-Physical Therapy Treatment: Pro		Steroid dose pack	Curcumin		DiscSeel Procedure	Spinal Stabilization or Motor Control Exercises,Muscle Energy Exercises,Aerobic Exercise,Manual Therapy: Spinal Mobilization or Manipulation - by a PT,Dry Needling,Postural, Ergonomic or Behavioral Ch				Two story home	2	#NULL!		MOD 3 OR MORE	3	MOD 3 OR MORE
209	2022-09-08 12:23:31	2022-09-09 09:36:27	100	76375	True	2022-09-09 09:36:27	anonymous	Yes	1965	Male	1	73	330	43.53	Good	Yes	Yes	Right knee, low back	1	0	No	1	UGDX	Yes	2	4	SUBACUTE	3	7	Yes, it led to a MODERATE	3	Yes	Over the counter medications; if yes, provide details:,Prescription medications; if yes, provide details:	Ibuprofin	Oral Steroids				MDT/McKenzie Exercises				Two story home	2	#NULL!		MOD 1 TO 2	2	LESS THAN ONCE PER WEEK
210	2022-09-07 18:01:55	2022-09-07 18:10:17	100	502	True	2022-09-07 18:10:17	anonymous	Yes	1998	Female	2	64	132	22.66	Good	No	No		2	0	No	1	NONE	Yes	2	>12	CHRONIC	4	6	No, not at all	0	Yes							Spinal Stabilization or Motor Control Exercises,Muscle Energy Exercises,Manual Therapy: Spinal Mobilization or Manipulation - by a PT,Postural, Ergonomic or Behavioral Changes				Two story home	2	#NULL!		MOD 3 OR MORE	3	MOD 1 TO 2
211	2022-09-07 17:07:00	2022-09-07 17:21:38	100	878	True	2022-09-07 17:21:38	anonymous	Yes	1981	Other gender category	3	62	137	25.05	Very Good	No	No		2	0	No	1	NONE	No	1		NO	1	#NULL!		#NULL!												Two story home	2	#NULL!		MOD 1 TO 2	2	LESS THAN ONCE PER WEEK
212	2022-09-07 22:47:38	2022-09-07 22:56:38	100	540	True	2022-09-07 22:56:39	anonymous	Yes	1989	Female	2	64	142	24.37	Good	No	No		0	0	No	1	NONE	Yes	2	2	ACUTE	2	7	Yes, it led to a MODERATE	0	Yes							Spinal Stabilization or Motor Control Exercises,MDT/McKenzie Exercises,Manual Therapy: Spinal Mobilization or Manipulation - by a PT				Single story home	1	#NULL!		MOD 3 OR MORE	3	HIGH 3 OR MORE
213	2022-09-07 19:52:56	2022-09-07 20:05:59	100	782	True	2022-09-07 20:05:59	anonymous	Yes	1960	Male	1	58	208	43.47	Good	Yes	No	Right side lower back, below the rib cage	1	0	No	1	NONE	Yes	2	2	ACUTE	2	7	Yes, it led to a MODERATE	0	Yes	Rest,Over the counter medications; if yes, provide details:	advil					MDT/McKenzie Exercises				Two story home	2	#NULL!		MOD 3 OR MORE	3	MOD 3 OR MORE
214	2022-09-07 20:13:53	2022-09-07 20:25:38	100	704	True	2022-09-07 20:25:38	anonymous	Yes	1991	Male	1	72	215	29.16	Very Good	No	No		3	2	No	1	NONE	Yes	2	1	ACUTE	2	2	Yes, it led to a MINIMAL	2	Yes							Spinal Stabilization or Motor Control Exercises,Muscle Energy Exercises,Aerobic Exercise,Manual Therapy: Spinal Mobilization or Manipulation - by a PT,Dry Needling				Two story home	2	#NULL!		MOD 1 TO 2	2	LESS THAN ONCE PER WEEK
215	2022-09-08 13:20:35	2022-09-08 13:29:39	100	543	True	2022-09-08 13:29:39	anonymous	Yes	1963	Male	1	68	190	28.89	Good	No	No		3	0	No	1	NONE	Yes	2	3	SUBACUTE	3	3	No, not at all	3	Yes	Over the counter medications; if yes, provide details:	ibuprofen					MDT/McKenzie Exercises,Other Exercises. Please Provide details:,Manual Therapy: Spinal Mobilization or Manipulation - by a PT	general strengthening			Single story home	1	#NULL!		HIGH 1 TO 2	4	MOD 3 OR MORE
216	2022-09-08 21:35:53	2022-09-08 21:43:55	100	481	True	2022-09-08 21:43:55	anonymous	Yes	1987	Female	2	68	144	21.89	Very Good	No	No		2	0	No	1	NONE	Yes	2	<1	ACUTE	2	4	No, not at all	0	Yes	Over the counter medications; if yes, provide details:,Massage therapy - by Massage Therapist,Acupuncture	Tylenol, ibuprofen					Spinal Stabilization or Motor Control Exercises,Aerobic Exercise				Two story home	2	#NULL!		MOD 3 OR MORE	3	MOD 1 TO 2
217	2022-09-08 05:32:04	2022-09-08 05:45:14	100	789	True	2022-09-08 05:45:15	anonymous	Yes	1969	Male	1	68	177	26.91	Very Good	Yes	No	Thoracic spine, lumbar spine	2	0	No	1	NONE	Yes	2	>12	CHRONIC	4	5	Yes, it led to a MINIMAL	6	Yes	Over the counter medications; if yes, provide details:	Tylenol,ibuprofen					Spinal Stabilization or Motor Control Exercises,MDT/McKenzie Exercises,Aerobic Exercise				Two story home	2	#NULL!		MOD 1 TO 2	2	MOD 1 TO 2
218	2022-09-09 06:49:16	2022-09-09 07:00:25	100	669	True	2022-09-09 07:00:26	anonymous	Yes	1977	Female	2	68	165	25.09	Excellent	No	No		5	1	No	1	NONE	Yes	2	<1	ACUTE	2	4	No, not at all	1	Yes	Over the counter medications; if yes, provide details:,Massage therapy - by Massage Therapist	ibuprofen					Spinal Stabilization or Motor Control Exercises,Manual Therapy: Spinal Mobilization or Manipulation - by a PT,Postural, Ergonomic or Behavioral Changes				Single story home	1	#NULL!		MOD 1 TO 2	2	MOD 1 TO 2
219	2022-09-08 11:13:33	2022-09-08 11:23:06	100	572	True	2022-09-08 11:23:06	anonymous	Yes	1990	Male	1	67	166	26	Very Good	No	No		0	0	No	1	NONE	Yes	2	<1	ACUTE	2	2	No, not at all	0	No											Two story home	2	#NULL!		MOD 3 OR MORE	3	MOD 3 OR MORE
220	2022-09-07 18:54:50	2022-09-07 19:00:08	100	317	True	2022-09-07 19:00:08	anonymous	Yes	1995	Female	2	62	75	13.72	Good	Yes	Yes	stomach	10	2	No	1	GI,MET	No	1		NO	1	#NULL!		#NULL!												Apartment - 2nd floor or higher.	1	3	Yes	HIGH 1 TO 2	4	HIGH 1 TO 2
221	2022-09-09 21:38:54	2022-09-09 21:50:06	100	671	True	2022-09-09 21:50:06	anonymous	Yes	1993	Male	1	68	160	24.33	Very Good	No	No		1	0	No	1	NONE	Yes	2	<1	ACUTE	2	2	No, not at all	0	No											Two story home	2	#NULL!		HIGH 1 TO 2	4	HIGH 1 TO 2
222	2022-09-07 19:56:39	2022-09-07 20:06:15	100	576	True	2022-09-07 20:06:16	anonymous	Yes	1976	Female	2	63	142	25.15	Very Good	No	No		2	0	No	1	NONE	Yes	2	<1	ACUTE	2	4	Yes, it led to a MINIMAL	0	Yes	Over the counter medications; if yes, provide details:,Prescription medications; if yes, provide details:,Herbal, Traditional or Cannabis Based Remedies; if yes, provide details:,Massage therapy - by	Ibuprofen, voltaren gel	No	No			Spinal Stabilization or Motor Control Exercises,Muscle Energy Exercises,Aerobic Exercise,Other Exercises. Please Provide details:,Postural, Ergonomic or Behavioral Changes	General ROM			Two story home	2	#NULL!		MOD 1 TO 2	2	MOD 1 TO 2
223	2022-09-07 20:58:58	2022-09-07 21:05:18	100	379	True	2022-09-07 21:05:18	anonymous	Yes	1996	Female	2	62	115	21.03	Excellent	No	No		1	0	No	1	NONE	Yes	2	<1	ACUTE	2	5	No, not at all	0	Yes							Other Exercises. Please Provide details:,Other PT Treatment: Provide details	Deadlifting, Strength Training		Stretching, foam rolling	Apartment - 2nd floor or higher.	1	4	Yes	HIGH 3 OR MORE	5	MOD 1 TO 2
224	2022-09-12 08:15:00	2022-09-12 08:41:14	100	1574	True	2022-09-12 08:41:14	anonymous	Yes	1975	Male	1	74	185	23.75	Excellent	No	No		1	0	No	1	NONE	Yes	2	2	ACUTE	2	7	Yes, it led to a MODERATE	2	Yes	Over the counter medications; if yes, provide details:	ibuprofen					Spinal Stabilization or Motor Control Exercises,Aerobic Exercise,Postural, Ergonomic or Behavioral Changes				Three Story Home	3	#NULL!		HIGH 1 TO 2	4	HIGH 1 TO 2
225	2022-09-07 17:10:53	2022-09-07 17:16:49	100	356	True	2022-09-07 17:16:49	anonymous	Yes	1985	Male	1	73	200	26.38	Very Good	Yes	No	Low back/SI region	0		No	1	NONE	Yes	2	5	SUBACUTE	3	10	Yes, it led to a MODERATE	6	Yes	Prescription medications; if yes, provide details:		Prednisone				Spinal Stabilization or Motor Control Exercises,Aerobic Exercise,Manual Therapy: Spinal Mobilization or Manipulation - by a PT,Postural, Ergonomic or Behavioral Changes				Split Level Home	1	#NULL!		HIGH 1 TO 2	4	MOD 3 OR MORE
226	2022-09-08 07:25:10	2022-09-08 08:07:21	100	2531	True	2022-09-08 08:07:22	anonymous	Yes	1981	Female	2	64	130	22.31	Excellent	No	No		1	0	No	1	NONE	Yes	2	<1	ACUTE	2	3	No, not at all	3	Yes	Rest						Spinal Stabilization or Motor Control Exercises,MDT/McKenzie Exercises				Single story home	1	#NULL!		HIGH 3 OR MORE	5	HIGH 3 OR MORE
227	2022-09-07 18:05:41	2022-09-07 19:11:01	100	3919	True	2022-09-07 19:11:01	anonymous	Yes	1989	Female	2	73	168	22.16	Very Good	No	No		4	0	No	1	NONE	No	1		NO	1	#NULL!		#NULL!												Two story home	2	#NULL!		MOD 3 OR MORE	3	MOD 1 TO 2
228	2022-09-07 20:49:00	2022-09-07 21:00:27	100	686	True	2022-09-07 21:00:27	anonymous	Yes	1992	Female	2	65	171	28.45	Very Good	No	No		2	1	No	1	NONE	Yes	2	<1	ACUTE	2	6	No, not at all	0	Yes	Rest,Over the counter medications; if yes, provide details:	Ibuprofen PRN					Spinal Stabilization or Motor Control Exercises,Postural, Ergonomic or Behavioral Changes				Two story home	2	#NULL!		HIGH 3 OR MORE	5	HIGH 3 OR MORE
229	2022-09-07 17:16:42	2022-09-07 17:32:32	100	950	True	2022-09-07 17:32:32	anonymous	Yes	1969	Female	2	68	232	35.27	Very Good	Yes	Yes	Knee	4	0	No	1	NONE	Yes	2	<1	ACUTE	2	4	No, not at all	1	No											Apartment - Ground floor	1	#NULL!		MOD 1 TO 2	2	MOD 1 TO 2
230	2022-09-07 17:07:46	2022-09-07 17:15:08	100	441	True	2022-09-07 17:15:08	anonymous	Yes	1970	Male	1	71	180	25.1	Very Good	No	No		2	1	No	1	NONE	No	1		NO	1	#NULL!		#NULL!												Two story home	2	#NULL!		LESS THAN ONCE PER WEEK	1	LESS THAN ONCE PER WEEK
231	2022-09-07 18:55:36	2022-09-07 19:05:33	100	596	True	2022-09-07 19:05:33	anonymous	Yes	1988	Male	1	57	174	37.65	Very Good	No	No		1	1	No	1	MAJORTHOP	Yes	2	<1	ACUTE	2	5	No, not at all	1	Yes	Rest						Spinal Stabilization or Motor Control Exercises,Aerobic Exercise,Manual Therapy: Spinal Mobilization or Manipulation - by a PT				Apartment - Ground floor	1	#NULL!		HIGH 1 TO 2	4	MOD 1 TO 2
232	2022-09-12 06:56:14	2022-09-12 07:10:01	100	826	True	2022-09-12 07:10:01	anonymous	Yes	1988	Male	1	69	172	25.4	Very Good	No	No		1	0	No	1	NONE	Yes	2	1	ACUTE	2	4	Yes, it led to a MINIMAL	3	Yes							Other Exercises. Please Provide details:,Manual Therapy: Spinal Mobilization or Manipulation - by a PT,Dry Needling	Progressive Resistance Exercise			Single story home	1	#NULL!		HIGH 3 OR MORE	5	HIGH 3 OR MORE
233	2022-09-07 18:44:07	2022-09-07 18:55:45	100	698	True	2022-09-07 18:55:46	anonymous	Yes	1975	Female	2	55	200	46.48	Good	Yes	Yes	Shoulder	4	0	No	1	NONE	Yes	2	<1	ACUTE	2	6	Yes, it led to a MINIMAL	0	Yes	Rest,Over the counter medications; if yes, provide details:	Advil					Spinal Stabilization or Motor Control Exercises,Muscle Energy Exercises,Other Exercises. Please Provide details:,Electrotherapeutic or Thermal Agents,Postural, Ergonomic or Behavioral Changes	Flexion Exercises			Single story home	1	#NULL!		LESS THAN ONCE PER WEEK	1	LESS THAN ONCE PER WEEK
234	2022-09-08 08:14:12	2022-09-08 09:51:22	100	5830	True	2022-09-08 09:51:23	anonymous	Yes	1998	Female	2	67	180	28.19	Very Good	Yes	Yes	knee (s/p acute knee trauma/ acl tear)	5	0	No	1	MAJORTHOP	Yes	2	<1	ACUTE	2	3	No, not at all	0	Yes							MDT/McKenzie Exercises				Two story home	2	#NULL!		HIGH 3 OR MORE	5	HIGH 3 OR MORE
235	2022-09-08 04:25:35	2022-09-08 04:35:03	100	567	True	2022-09-08 04:35:03	anonymous	Yes	1988	Male	1	71	185	25.8	Very Good	No	No		1	0	No	1	MAJORTHOP	Yes	2	2	ACUTE	2	4	Yes, it led to a MINIMAL	1	Yes	Over the counter medications; if yes, provide details:	Ibuprofen					Spinal Stabilization or Motor Control Exercises,MDT/McKenzie Exercises,Aerobic Exercise,Other Exercises. Please Provide details:,Manual Therapy: Spinal Mobilization or Manipulation - by a PT,Manual Th	General exercise focused on movment			Two story home	2	#NULL!		HIGH 1 TO 2	4	MOD 3 OR MORE
236	2022-09-08 02:40:49	2022-09-08 02:54:30	100	821	True	2022-09-08 02:54:30	anonymous	Yes	1957	Female	2	66	175	28.24	Very Good	No	No		6	0	No	1	MET	Yes	2	<1	ACUTE	2	8	No, not at all	0	No											Two story home	2	#NULL!		MOD 3 OR MORE	3	LESS THAN ONCE PER WEEK
237	2022-09-08 05:55:51	2022-09-08 06:05:07	100	555	True	2022-09-08 06:05:08	anonymous	Yes	1958	Male	1	70	248	35.58	Good	No	No		4	0	No	1	CARD,CANC	No	1		NO	1	#NULL!		#NULL!												Single story home	1	#NULL!		MOD 1 TO 2	2	MOD 1 TO 2
238	2022-09-09 19:09:49	2022-09-09 19:19:11	100	562	True	2022-09-09 19:19:11	anonymous	Yes	1994	Female	2	62	125	22.86	Very Good	No	No		1	0	No	1	CARD	Yes	2	3	SUBACUTE	3	3	No, not at all	5	Yes	Rest,Over the counter medications; if yes, provide details:,Chiropractic or Osteopathic Manipulation,Massage therapy - by Massage Therapist,Other Non-Physical Therapy Treatment: Provide details	Aleve				Biofreeze					Apartment - Ground floor	1	#NULL!		MOD 3 OR MORE	3	LESS THAN ONCE PER WEEK
239	2022-09-14 18:07:06	2022-09-14 19:17:14	100	4208	True	2022-09-14 19:17:15	anonymous	Yes	1990	Female	2	56	150	33.63	Very Good	No	No		1	2	No	1	NONE	Yes	2	<1	ACUTE	2	7	Yes, it led to a MINIMAL	0	Yes	Rest						MDT/McKenzie Exercises,Manual Therapy: Spinal Mobilization or Manipulation - by a PT				Apartment - Ground floor	1	#NULL!		MOD 3 OR MORE	3	MOD 3 OR MORE
240	2022-09-08 10:44:28	2022-09-08 10:50:56	100	387	True	2022-09-08 10:50:56	anonymous	Yes	1970	Male	1	71	278	38.77	Good	No	No		5	0	No	1	CARD	No	1		NO	1	#NULL!		#NULL!												Two story home	2	#NULL!		MOD 3 OR MORE	3	HIGH 3 OR MORE
241	2022-09-07 19:47:37	2022-09-07 19:58:14	100	636	True	2022-09-07 19:58:15	anonymous	Yes	1991	Male	1	78	220	25.42	Very Good	No	No		1	0	No	1	NONE	No	1		NO	1	#NULL!		#NULL!												Split Level Home	1	#NULL!		HIGH 1 TO 2	4	HIGH 1 TO 2
242	2022-09-08 07:44:00	2022-09-08 07:59:46	100	946	True	2022-09-08 07:59:47	anonymous	Yes	1973	Male	1	71	189	26.36	Very Good	No	No		0	0	No	1	NONE	No	1		NO	1	#NULL!		#NULL!												Two story home	2	#NULL!		HIGH 1 TO 2	4	HIGH 3 OR MORE
243	2022-09-07 17:24:29	2022-09-07 17:41:49	100	1040	True	2022-09-07 17:41:50	anonymous	Yes	1977	Female	2	70	273	39.17	Good	Yes	No	low back	4	0	No	1	CARD	Yes	2	>12	CHRONIC	4	8	Yes, it led to a MINIMAL	0	Yes							Spinal Stabilization or Motor Control Exercises,MDT/McKenzie Exercises,Muscle Energy Exercises				Single story home	1	#NULL!		MOD 1 TO 2	2	MOD 1 TO 2
244	2022-09-14 11:35:06	2022-09-14 12:02:18	100	1631	True	2022-09-14 12:02:18	anonymous	Yes	1991	Male	1	73	165	21.77	Excellent	Yes	Yes	Right upper quarter, right shoulder	0	0	No	1	NONE	No	1		NO	1	#NULL!		#NULL!												Three Story Home	3	#NULL!		HIGH 3 OR MORE	5	HIGH 1 TO 2
245	2022-09-08 05:57:00	2022-09-08 07:59:31	100	7350	True	2022-09-08 07:59:31	anonymous	Yes	1968	Prefer not to state	4	65	145	24.13	Excellent	No	No		1	0	No	1	NONE	Yes	2	<1	ACUTE	2	5	Yes, it led to a MINIMAL	1	No											Single story home	1	#NULL!		MOD 3 OR MORE	3	MOD 1 TO 2
246	2022-09-07 17:56:00	2022-09-07 18:02:22	100	381	True	2022-09-07 18:02:22	anonymous	Yes	1996	Male	1	71	200	27.89	Good	No	No		0	0	No	1	MAJORTHOP	Yes	2	<1	ACUTE	2	2	No, not at all	2	No											Apartment - 2nd floor or higher.	2	2	No	HIGH 1 TO 2	4	HIGH 1 TO 2
247	2022-09-07 19:13:59	2022-09-07 19:21:28	100	449	True	2022-09-07 19:21:28	anonymous	Yes	1967	Female	2	65	155	25.79	Excellent	No	No		0	0	No	1	NONE	Yes	2	<1	ACUTE	2	1	No, not at all	0	No											Split Level Home	1	#NULL!		HIGH 3 OR MORE	5	HIGH 3 OR MORE
248	2022-09-09 12:46:17	2022-09-09 12:58:23	100	726	True	2022-09-09 12:58:24	anonymous	Yes	1993	Male	1	77	210	24.9	Very Good	Yes	No	Cervical, lumbar	0	0	No	1	NONE	Yes	2	2	ACUTE	2	6	Yes, it led to a MINIMAL	2	Yes	Rest,Over the counter medications; if yes, provide details:	NSAIDs					Spinal Stabilization or Motor Control Exercises,MDT/McKenzie Exercises,Aerobic Exercise,Postural, Ergonomic or Behavioral Changes				Two story home	2	#NULL!		HIGH 3 OR MORE	5	LESS THAN ONCE PER WEEK
[truncated: 58 more columns]
